# Supplementary material for: A root-based N-hydroxypipecolic acid standby circuit to direct immunity and growth of Arabidopsis shoots
Source: Nat Plants. 2025 Jul 22;11(8):1658–69. doi: 10.1038/s41477-025-02053-2 (PMC12364709; doi:10.1038/s41477-025-02053-2)
Supplement: Supplementary file 3 — Original data and statistical analyses for Figs. 1b,c, 2a–d, 3b,c and 5a–e and Extended Data Figs. 3, 4a, 7a,b, 9a,b and 10. [file 41477_2025_2053_MOESM3_ESM.xlsx]

## Sheet: Fig. 1
Data of Fig. 1b. NHP and NHP-O-Gluc in root (R) and shoot/leaves (L)
NHP standard	Area Ratio (Target/ISTD)	NHP conc. [ng/µl]		Calibration Curves
NHP_0.1ng	0.001523	0.1		Conc. = (Peak ratio - 0.0016) / 0.0183
NHP_0.2ng	0.003851	0.2		R2=0.9974
NHP_0.5ng	0.009224	0.5
NHP_0.75ng	0.015523	0.75
NHP_1ng	0.017322	1
NHP_2.5ng	0.053152	2.5
NHP_5ng	0.096529	5
NHP_6ng	0.116541	6
NHP_8ng	0.144575	8
NHP_10ng	0.182513	10
NHP	Area Ratio (Target/ISTD)	DW [mg]	NHP [ng/mg]	Two-way ANOVA results
Ping_Col_L1	0.002942	20.34	0.0721075	Source	DF	Sum of Square	Mean Square	F Statistic	P-value
Ping_Col_L2	n.d.	19.99	n.d.	Factor A - Genotypes	1	8.1578	8.1578	13.9635 (1,18)	0.00151
Ping_Col_L3	n.d.	20.12	n.d.	Factor B - Tissues	2	931.8494	465.9247	797.5126 (2,18)	0
Ping_Col_L4	n.d.	19.91	n.d.	Interaction AB	2	10.6484	5.3242	9.1133 (2,18)	0.001846
Ping_Col_R1	0.005056	11.98	0.31528	Error	18	10.516	0.5842
Ping_Col_R2	0.011052	14.56	0.709482	Total	23	961.1716	41.7901
Ping_Col_R3	0.007052	13.03	0.457289	Post Hoc Tukey results
Ping_Col_R4	0.006752	12.24	0.460016	Comparison	Difference	SE	Q	Lower CI	Upper CI	Critical Mean	p-value
Ping_b1_L1	0.2565	20.16	13.8184	Col_leaf - Col_root	0.4675	0.3822	1.2233	-1.2501	2.1851	1.7176	0.9501
Ping_b1_L2	0.22441	20.2	12.0549	Col_leaf - b1_leaf	11.809	0.3822	30.8997	10.0914	13.5266	1.7176	5.865e-13
Ping_b1_L3	0.1843	20.13	9.91913	Col_leaf - b1_root	14.8396	0.3822	38.8296	13.122	16.5572	1.7176	2.657e-13
Ping_b1_L4	0.2116	19.93	11.5157	Col_leaf - fmo1_leaf	0.01802	0.3822	0.04716	-1.6996	1.7357	1.7176	1
Ping_b1_R1	0.159373	12.1	14.2504	Col_leaf - fmo1_root	0.01802	0.3822	0.04716	-1.6996	1.7357	1.7176	1
Ping_b1_R2	0.182647	12.29	16.0997	Col_root - b1_leaf	11.3415	0.3822	29.6764	9.6239	13.0591	1.7176	8.574e-13
Ping_b1_R3	0.205413	15.9	14.0092	Col_root - b1_root	14.3721	0.3822	37.6064	12.6545	16.0897	1.7176	2.712e-13
Ping_b1_R4	0.23948	17.25	15.0712	Col_root - fmo1_leaf	0.4855	0.3822	1.2704	-1.2321	2.2032	1.7176	0.942
Ping_fmo1_L1	n.d.	20.13	n.d.	Col_root - fmo1_root	0.4855	0.3822	1.2704	-1.2321	2.2032	1.7176	0.942
Ping_fmo1_L2	n.d.	20.04	n.d.	b1_leaf - b1_root	3.0306	0.3822	7.9299	1.313	4.7482	1.7176	0.0003148
Ping_fmo1_L3	n.d.	19.98	n.d.	b1_leaf - fmo1_leaf	11.827	0.3822	30.9469	10.1094	13.5447	1.7176	5.792e-13
Ping_fmo1_L4	n.d.	19.88	n.d.	b1_leaf - fmo1_root	11.827	0.3822	30.9469	10.1094	13.5447	1.7176	5.792e-13
Ping_fmo1_R1	n.d.	13.53	n.d.	b1_root - fmo1_leaf	14.8576	0.3822	38.8768	13.14	16.5753	1.7176	2.655e-13
Ping_fmo1_R2	n.d.	14.23	n.d.	b1_root - fmo1_root	14.8576	0.3822	38.8768	13.14	16.5753	1.7176	2.655e-13
Ping_fmo1_R3	n.d.	15.52	n.d.	fmo1_leaf - fmo1_root	0	0.3822	0	-1.7176	1.7176	1.7176	1
Ping_fmo1_R4	n.d.	14.32	n.d.
NHP-O-Gluc	Area Ratio (Target/ISTD)	DW [mg]	Peak area/mg	Two-way ANOVA results
Ping_Col_L1	0.000488662	20.34	1872.5	Source	DF	Sum of Square	Mean Square	F Statistic	P-value
Ping_Col_L2	0.00118895	19.99	4635.68	Factor A - Genotypes	1	166135156300	166135156300	15.413 (1,18)	0.0009905
Ping_Col_L3	0.000587234	20.12	2274.82	Factor B - Tissues	2	338931506800	169465753400	15.722 (2,18)	0.0001123
Ping_Col_L4	0.000300182	19.91	1175.1	Interaction AB	2	332270312500	166135156300	15.413 (2,18)	0.0001258
Ping_Col_R1	0.0304739	11.98	198260	Error	18	194020344500	10778908030
Ping_Col_R2	0.0721285	14.56	386108	Total	23	1031357320000	44841622610
Ping_Col_R3	0.115561	13.03	691243	Post Hoc Tukey results
Ping_Col_R4	0.114823	12.24	731155	Comparison	Difference	SE	Q	Lower CI	Upper CI	Critical Mean	p-value
Ping_b1_L1	n.d.	20.16	n.d.	Col_leaf - Col_root	4992020977	51910.76	96165	2658933357	7325108598	2333087621	0.00002941
Ping_b1_L2	n.d.	20.2	n.d.	Col_leaf - b1_leaf	24895252	51910.76	0.04796	-2308192369	2357982872	2333087621	1
Ping_b1_L3	n.d.	20.13	n.d.	Col_leaf - b1_root	24895252	51910.76	0.04796	-2308192369	2357982872	2333087621	1
Ping_b1_L4	n.d.	19.93	n.d.	Col_leaf - fmo1_leaf	24895252	51910.76	0.04796	-2308192369	2357982872	2333087621	1
Ping_b1_R1	n.d.	12.1	n.d.	Col_leaf - fmo1_root	24895252	51910.76	0.04796	-2308192369	2357982872	2333087621	1
Ping_b1_R2	n.d.	12.29	n.d.	Col_root - b1_leaf	5016916229	51910.76	96645	2683828608	735000385	2333087621	0.00002756
Ping_b1_R3	n.d.	15.9	n.d.	Col_root - b1_root	5016916229	51910.76	96645	2683828608	735000385	2333087621	0.00002756
Ping_b1_R4	n.d.	17.25	n.d.	Col_root - fmo1_leaf	5016916229	51910.76	96645	2683828608	735000385	2333087621	0.00002756
Ping_fmo1_L1	n.d.	20.13	n.d.	Col_root - fmo1_root	5016916229	51910.76	96645	2683828608	735000385	2333087621	0.00002756
Ping_fmo1_L2	n.d.	20.04	n.d.	b1_leaf - b1_root	0	51910.76	0	-2333087621	2333087621	2333087621	1
Ping_fmo1_L3	n.d.	19.98	n.d.	b1_leaf - fmo1_leaf	0	51910.76	0	-2333087621	2333087621	2333087621	1
Ping_fmo1_L4	n.d.	19.88	n.d.	b1_leaf - fmo1_root	0	51910.76	0	-2333087621	2333087621	2333087621	1
Ping_fmo1_R1	n.d.	13.53	n.d.	b1_root - fmo1_leaf	0	51910.76	0	-2333087621	2333087621	2333087621	1
Ping_fmo1_R2	n.d.	14.23	n.d.	b1_root - fmo1_root	0	51910.76	0	-2333087621	2333087621	2333087621	1
Ping_fmo1_R3	n.d.	15.52	n.d.	fmo1_leaf - fmo1_root	0	51910.76	0	-2333087621	2333087621	2333087621	1
Ping_fmo1_R4	n.d.	14.32	n.d.
Data of Fig. 1c . NHP and NHP-O-Gluc in the shoot and root of grafted plants
NHP standard	Area Ratio (Target/ISTD)	Average ratio	NHP conc. ng/µl	Calibration Curves
NHP/1.8ng/µl	0.152727	0.15678	1.8	Conc. = (8.152 * Peak ratio + 0.8861) / DW
NHP/1.8ng/µl	0.160834			R2=0.9928
NHP /3.6ng/µl	0.303337	0.309271	3.6
NHP /3.6ng/µl	0.315205
NHP/5.4ng/µl	0.544202	0.528018	5.4
NHP/5.4ng/µl	0.511834
NHP/7.2ng/µl	0.754979	0.752746	7.2
NHP/7.2ng/µl	0.750514
NHP/10.0ng/µl	1.15325	1.14445	10
NHP/10.0ng/µl	1.13564
				Grafted plant	Two-way ANOVA results
NHP	Area Ratio (Target/ISTD)	DW [mg]	NHP [ng/mg]		Source	DF	Sum of Square (SS)	Mean Square (MS)	F Statistic (df1,df2)	P-value
Leaf_1	0.0724616	20.12	2.97996	ugt76b1 fmo1	Factor A - rows (A)	1	497265	497265	55.4001 (1,8)	0.00007312
Leaf_2	0.0947673	20.13	3.88179		Factor B - columns (B)	1	260597	260597	29.0331 (1,8)	0.0006552
Leaf_3	0.103925	20.03	4.27389		Interaction AB	1	21986	21986	2.4494 (1,8)	0.1562
Root_1	0.0405054	20.11	1.68603		Error	8	71807	0.8976
Root_2	0.0124076	20.04	0.54894		Total	11	851654	77423
Root_3	0.063333	19.99	2.62707		Post Hoc Tukey results
Leaf_1	0.116508	20.04	4.78362	fmo1 ugt76b1	Comparison	Difference	SE	Q	Lower CI	Upper CI	Critical Mean	p-value
Leaf_2	0.1373	20.12	5.60703		b1/fmo1_shoot-b1/fmo1_root	2.0912	0.547	38232	-0.386	45684	24772	0.1011
Leaf_3	0.100021	20.02	4.11705		b1/fmo1_shoot-fmo1/b1_shoot	1124	0.547	20549	-13532	36012	24772	0.5046
Root_1	0.207909	20.21	8.43015		b1/fmo1_shoot-fmo1/b1_root	4.9274	0.547	90082	24502	74046	24772	0.0009773
Root_2	0.244964	20.14	9.95934		b1/fmo1_root-fmo1/b1_shoot	3.2152	0.547	58781	0.738	56924	24772	0.01352
Root_3	0.183704	20.01	7.52832		b1/fmo1_root-fmo1/b1_root	7.0186	0.547	128314	45414	94958	24772	0.00008102
					fmo1/b1_shoot-fmo1/b1_root	3.8034	0.547	69533	13262	62806	24772	0.005121
				Grafted plant	Two-way ANOVA results
NHP-O-Gluc	Area Ratio (Target/ISTD)	DW in mg	Peak area/mg		Source	DF	Sum of Square (SS)	Mean Square (MS)	F Statistic (df1,df2)	P-value
Leaf_1	n.d.	20.12	n.d.	ugt76b1 fmo1	Factor A - rows (A)	1	3004330175	3004330175	9.2855 (1,8)	0.01589
Leaf_2	n.d.	20.13	n.d.		Factor B - columns (B)	1	106743253200	106743253200	329.911 (1,8)	8.673e-05
Leaf_3	n.d.	20.03	n.d.		Interaction AB	1	3004330175	3004330175	9.2855 (1,8)	0.01589
Root_1	0.00934563	20.11	175998		Error	8	2588413304	323551663
Root_2	0.00818067	20.04	153983		Total	11	115340326900	10485484260
Root_3	0.00745214	19.99	140970		Post Hoc Tukey results
Leaf_1	0.0114074	20.04	214933	fmo1 ugt76b1	Comparison	Difference	SE	Q	Lower CI	Upper CI	Critical Mean	p-value
Leaf_2	0.0134297	20.12	253919		b1/fmo1_shoot-b1/fmo1_root	156984	103851121	151162	1099517034	2040160954	47032196	0.00002407
Leaf_3	0.010128	20.02	191973		b1/fmo1_shoot-fmo1/b1_shoot	220275	103851121	212107	1732428842	2673072762	47032196	0.000001865
Root_1	n.d.	20.21	n.d.		b1/fmo1_shoot-fmo1/b1_root	0	103851121	0	-47032196	47032196	47032196	1
Root_2	n.d.	20.14	n.d.		b1/fmo1_root-fmo1/b1_shoot	63291.2	103851121	60944	162589848	1103233768	47032196	0.01106
Root_3	n.d.	20.01	n.d.		b1/fmo1_root-fmo1/b1_root	156984	103851121	151162	1099517034	2040160954	47032196	0.00002407
					fmo1/b1_shoot-fmo1/b1_root	2202750802	103851121	212107	1732428842	2673072762	47032196	0.000001865

## Sheet: Fig. 2
Data of Fig. 2a, Gene expression in the shoot of grafted plants
	Primer effciency	2.01			1.98			1.96			1.98			1.99			Geometric mean								Welch two-sample t-test
Plant	Replicates	S16	delta Ct	RQ	UBQ5	delta Ct	RQ	PR1	delta Ct	RQ	PR2	delta Ct	RQ	PR5	delta Ct	RQ	RQ Ref	PR1		PR2		PR5			PR1			PR2			PR5
WT WT	Sample 1	18.985	-0.16375	0.891973	19.8488	-0.22575	0.857093	30.67	-0.6875	0.629613	26.3	-0.23625	0.850967	24.775	-0.25375	0.839781	0.874359	-0.473759	Average	-0.039122	Average	-0.0582125	Average		All grafts were compared to Col/Col
	Sample 2	18.795	0.02625	1.01849	19.7273	-0.10425	0.931264	29.9	0.0825	1.05709	26.515	-0.45125	0.734733	24.85	-0.32875	0.797539	0.973903	0.118245	2.24126e-15	-0.406557	-3.46945e-16	-0.288223	-1.30451e-15		* P > 0.05			** P > 0.01			*** P > 0.001
	Sample 3	18.66	0.16125	1.11916	19.3685	0.2545	1.18987	29.3	0.6825	1.58294	25.58	0.48375	1.39159	23.82	0.70125	1.62021	1.15397	0.455998	Std	0.270126	Std	0.489569	Std		n.s. not significant
	Sample 4	18.845	-0.02375	0.983556	19.5476	0.0755	1.05293	30.06	-0.0775	0.949183	25.86	0.20375	1.14933	24.64	-0.11875	0.921534	1.01765	-0.100483	0.390069	0.175554	0.300337	-0.143133	0.339915
WT ugt76b1	Sample 1	18.71	0.11125	1.08076	19.4125	0.2105	1.15464	26.095	3.8875	13.6819	23.96	2.10375	4.20833	22.705	1.81625	3.48973	1.11709	3.61444	Average	1.9135	Average	1.64337	Average		P(T<=t) one-tail	0.000190985		P(T<=t) one-tail	0.000402491		P(T<=t) one-tail	0.000150389
	Sample 2	18.96	-0.13875	0.907677	19.6094	0.01365	1.00937	27.3	2.6825	6.08103	24.5	1.56375	2.91012	22.14	2.38125	5.14806	0.957173	2.66746	2.87113	1.60422	1.84062	2.42718	1.90526		t Critical one-tail	2.01505		t Critical one-tail	2.01505		t Critical one-tail	1.94318
	Sample 3	19.03	-0.20875	0.864386	19.7127	-0.08965	0.940598	27.775	2.2075	4.41728	24.74	1.32375	2.47008	22.705	1.81625	3.48973	0.901687	2.29246	Std	1.45386	Std	1.95242	Std		P(T<=t) two-tail	0.000381971	***	P(T<=t) two-tail	0.000804981	***	P(T<=t) two-tail	0.000300777	***
	Sample 4	18.77	0.05125	1.03643	19.3701	0.25295	1.18862	26.83	3.1525	8.34329	23.485	2.57875	5.82137	22.76	1.76125	3.36012	1.10992	2.91017	0.55689	2.39091	0.413762	1.59806	0.381916		t Critical two-tail	2.57058		t Critical two-tail	2.57058		t Critical two-tail	2.44691
WT ugt76b1	Sample 1	18.95	-0.12875	0.914036	19.4093	0.21375	1.15721	30.225	-0.2425	0.849431	26.005	0.05875	1.04095	24.945	-0.42375	0.74707	1.02846	-0.275919	Average	0.017411	Average	-0.461173	Average		P(T<=t) one-tail	0.20424		P(T<=t) one-tail	0.339061		P(T<=t) one-tail	0.174642
	Sample 2	18.76	0.06125	1.04369	19.2268	0.39625	1.31085	29.411	0.5715	1.46901	26.285	-0.22125	0.859731	24.575	-0.05375	0.963688	1.16967	0.328745	0.231106	-0.44414	0.114537	-0.279459	-0.214897		t Critical one-tail	1.94318		t Critical one-tail	2.01505		t Critical one-tail	1.94318
	Sample 3	18.69	0.13125	1.09596	19.3986	0.2245	1.16574	29.3	0.6825	1.58294	25.385	0.67875	1.58987	24.204	0.31725	1.24397	1.13031	0.485888	Std	0.492189	Std	0.138236	Std		P(T<=t) two-tail	0.40848	n.s.	P(T<=t) two-tail	0.678123	n.s.	P(T<=t) two-tail	0.349284	n.s.
	Sample 4	18.875	-0.05375	0.963171	19.5775	0.0455	1.03157	29.59	0.3925	1.3023	25.67	0.39375	1.30862	24.785	-0.26375	0.834022	0.996783	0.385708	0.344201	0.392689	0.42487	-0.257194	0.252529		t Critical two-tail	2.44691		t Critical two-tail	2.57058		t Critical two-tail	2.44691
ugt76b1 ugt76b1	Sample 1	19.22	-0.39875	0.757008	19.72	-0.09695	0.935919	26.705	3.2775	9.07547	23.69	2.37375	5.06068	22.54	1.98125	3.90933	0.841723	3.43055	Average	2.58791	Average	2.2155	Average		P(T<=t) one-tail	2.3931e-05		P(T<=t) one-tail	0.000114004		P(T<=t) one-tail	7.33668e-05
	Sample 2	19.135	-0.31375	0.80329	19.68	-0.05695	0.961845	26.686	3.2965	9.19226	24.541	1.52275	2.82974	22.53	1.99125	3.93633	0.878999	3.38648	3.08634	1.68674	1.98788	2.16292	2.08515		t Critical one-tail	1.94318		t Critical one-tail	1.94318		t Critical one-tail	1.94318
	Sample 3	19.11	-0.28875	0.817433	19.42	0.20305	1.14878	27.505	2.4775	5.29742	24.3	1.76375	3.33613	22.16	2.36125	5.0777	0.969047	2.45065	Std	1.78354	Std	2.38954	Std		P(T<=t) two-tail	4.7862e-05	***	P(T<=t) two-tail	0.000228007	***	P(T<=t) two-tail	0.000146734	***
	Sample 4	19.01	-0.18875	0.87654	19.315	0.30805	1.23421	26.754	3.2285	8.7811	24.085	1.97875	3.8639	22.88	1.64125	3.0938	1.04011	3.07766	0.451939	1.89332	0.408829	1.57264	0.355131		t Critical two-tail	2.44691		t Critical two-tail	2.44691		t Critical two-tail	2.44691
		18.8212			19.623			29.9825			26.0637			24.5212
Data of Fig. 2b and Extended Data Fig. 2a, Gene expression in the shoot of grafted plants																									Welch two-sample t-test
	Primer effciency	2.01			1.98			1.96			1.98			1.99			Geometric mean								PR1			PR2			PR5
Plant	Replicates	S16	delta Ct	RQ	UBQ5	delta Ct	RQ	PR1	delta Ct	RQ	PR2	delta Ct	RQ	PR5	delta Ct	RQ	RQ Ref	PR1		PR2		PR5			All grafts were compared to Col/Col
b1 b1	Sample 1	16.615	-0.0775	0.947332	17.58	0.83875	1.77349	23.8969	4.7656	24.7045	22.75	2.639	6.06596	21.575	1.94	3.79992	1.29618	4.25243	Average	2.22647	Average	1.55171	Average		P(T<=t) one-tail	0.00430665		P(T<=t) one-tail	0.000116674		P(T<=t) one-tail	0.00282073
	Sample 2	16.81	-0.2725	0.826759	17.69	0.72875	1.64511	20.93	7.7325	181.916	22.015	3.374	10.0219	20.85	2.665	6.25811	1.16624	7.28526	7.51837	3.10322	2.84898	2.42387	2.7031		t Critical one-tail	2.35336		t Critical one-tail	1.94318		t Critical one-tail	2.13185
	Sample 3	16.995	-0.4575	0.726587	17.98	0.43875	1.34947	19.01	9.6525	662.219	21.88	3.509	10.99	20.02	3.495	11.0788	0.990204	9.38537	Std	3.47232	Std	3.48393	Std		P(T<=t) two-tail	0.0086133	***	P(T<=t) two-tail	0.000233348	***	P(T<=t) two-tail	0.00564146	**
	Sample 4	17.1	-0.5625	0.675231	18.05	0.36875	1.28646	19.342	9.3205	529.63	22.86	2.529	5.62686	20.24	3.275	9.52234	0.932017	9.15041	2.37135	2.5939	0.549477	3.35289	0.901036		t Critical two-tail	3.18245		t Critical two-tail	2.44691		t Critical two-tail	2.77645
Nsb1 Nsb1	Sample 1	16.85	-0.3125	0.803991	17.79	0.62875	1.53648	30.895	-2.2325	0.222607	26.98	-1.591	0.337292	24.205	-0.69	0.622001	1.11145	-2.31987	Average	-1.72037	Average	-0.837453	Average		P(T<=t) one-tail	0.00735947		P(T<=t) one-tail	0.00530874		P(T<=t) one-tail	0.0735403
	Sample 2	16.715	-0.1775	0.883451	17.51	0.90875	1.86035	29.55	-0.8875	0.550329	26.5	-1.111	0.468172	24.44	-0.925	0.529128	1.282	-1.22003	-1.4212	-1.45329	-1.20704	-1.27671	-0.595071		t Critical one-tail	1.94318		t Critical one-tail	1.94318		t Critical one-tail	1.94318
	Sample 3	17.095	-0.5575	0.677592	17.725	0.69375	1.60624	29.775	-1.1125	0.473004	26.14	-0.751	0.598693	23.705	-0.19	0.877441	1.04325	-1.14116	Std	-0.801201	Std	-0.249716	Std		P(T<=t) two-tail	0.0147189	*	P(T<=t) two-tail	0.0106175	*	P(T<=t) two-tail	0.147081	n.s.
	Sample 4	17.29	-0.7525	0.59135	18.11	0.30875	1.2348	29.93	-1.2675	0.426153	26.485	-1.096	0.472993	23.76	-0.245	0.844853	0.854516	-1.00374	0.605744	-0.853288	0.4524	-0.0164076	0.570818		t Critical two-tail	2.44691		t Critical two-tail	2.44691		t Critical two-tail	2.44691
fmo1b1 fmo1b1	Sample 1	17.18	-0.6425	0.638552	18.065	0.35375	1.27334	29.425	-0.7625	0.598625	25.905	-0.516	0.702944	23.645	-0.13	0.914427	0.901718	-0.591025	Average	-0.359267	Average	0.0201913	Average		P(T<=t) one-tail	0.183735		P(T<=t) one-tail	0.085374		P(T<=t) one-tail	0.3617
	Sample 2	17.43	-0.8925	0.536287	18.69	-0.27125	0.830863	29.915	-1.2525	0.430476	26.285	-0.896	0.542236	24.075	-0.56	0.680209	0.667519	-0.632875	-0.395829	-0.299889	-0.493541	0.0271692	0.0866944		t Critical one-tail	1.94318		t Critical one-tail	1.94318		t Critical one-tail	2.13185
	Sample 3	17.085	-0.5475	0.682339	18.03	0.38875	1.30415	28.45	0.2125	1.15373	25.685	-0.296	0.816934	23.285	0.23	1.17148	0.943332	0.29047	Std	-0.207545	Std	0.3125	Std		P(T<=t) two-tail	0.367471	n.s.	P(T<=t) two-tail	0.170748	n.s.	P(T<=t) two-tail	0.723401	n.s.
	Sample 4	17.025	-0.4875	0.711528	18.035	0.38375	1.29971	29.39	-0.7275	0.612892	26.57	-1.181	0.446312	23.585	-0.07	0.952972	0.961653	-0.649885	0.4582	-1.10746	0.414016	-0.0130828	0.151558		t Critical two-tail	2.44691		t Critical two-tail	2.44691		t Critical two-tail	2.77645
WT b1	Sample 1	16.865	-0.3275	0.795616	17.57	0.84875	1.78564	19.87	8.7925	371.246	21.75	3.639	12.0106	20.575	2.94	7.56185	1.19193	8.28294	Average	3.33294	Average	2.66545	Average		P(T<=t) one-tail	0.000473334		P(T<=t) one-tail	0.000239811		P(T<=t) one-tail	0.000312956
	Sample 2	16.515	0.0225	1.01583	17.635	0.78375	1.70809	21.9	6.7625	94.7069	22.815	2.574	5.80251	21.35	2.165	4.43626	1.31725	6.16787	6.91839	2.13915	2.76029	1.75182	2.25895		t Critical one-tail	2.13185		t Critical one-tail	1.94318		t Critical one-tail	1.94318
	Sample 3	17.18	-0.6425	0.638552	18.255	0.16375	1.11835	20.65	8.0125	219.635	22.28	3.109	8.36242	20.95	2.565	5.84195	0.84506	8.02184	Std	3.30679	Std	2.78932	Std		P(T<=t) two-tail	0.000946669	***	P(T<=t) two-tail	0.000479623	***	P(T<=t) two-tail	0.000625912	***
	Sample 4	16.735	-0.1975	0.871202	17.95	0.46875	1.37741	23.17	5.4925	40.2918	22.96	2.429	5.25533	21.54	1.975	3.89256	1.09544	5.2009	1.48241	2.26226	0.648187	1.8292	0.544182		t Critical two-tail	2.77645		t Critical two-tail	2.44691		t Critical two-tail	2.44691
WT Nsb1	Sample 1	17.335	-0.7975	0.573061	18.255	0.16375	1.11835	20.96	7.7025	178.28	22.23	3.159	8.65297	20.24	3.275	9.52234	0.800553	7.79893	Average	3.43413	Average	3.57225	Average		P(T<=t) one-tail	0.000357801		P(T<=t) one-tail	3.53417e-05		P(T<=t) one-tail	3.20595e-05
	Sample 2	17.095	-0.5575	0.677592	18.47	-0.05125	0.965597	21.88	6.7825	95.9902	22.89	2.499	5.51272	20.55	2.965	7.69306	0.808876	6.89082	7.25316	2.76877	3.06345	3.24957	3.2055		t Critical one-tail	2.13185		t Critical one-tail	1.94318		t Critical one-tail	2.01505
	Sample 3	16.715	-0.1775	0.883451	18.09	0.32875	1.25178	22.96	5.7025	46.4077	22.63	2.759	6.58414	20.57	2.945	7.58791	1.05161	5.46369	Std	2.64639	Std	2.8511	Std		P(T<=t) two-tail	0.000715603	***	P(T<=t) two-tail	7.06834e-05	***	P(T<=t) two-tail	6.41191e-05	***
	Sample 4	16.42	0.1175	1.08549	18.15	0.26875	1.20151	19.34	9.3225	530.343	21.74	3.649	12.0929	20.15	3.365	10.1307	1.14203	8.85918	1.43883	3.40449	0.414118	3.14907	0.297338		t Critical two-tail	2.77645		t Critical two-tail	2.44691		t Critical two-tail	2.57058
WT fmo1b1	Sample 1	16.135	0.4025	1.32445	17.895	0.52375	1.43014	28.77	-0.1075	0.930213	25.77	-0.381	0.770851	23.745	-0.23	0.853618	1.37628	-0.565143	Average	-0.836252	Average	-0.689113	Average		P(T<=t) one-tail	0.210592		P(T<=t) one-tail	0.132384		P(T<=t) one-tail	0.239464
	Sample 2	16.2368	0.3007	1.23359	18.36	0.05875	1.04095	29.015	-0.3525	0.788823	25.65	-0.261	0.836701	23.575	-0.06	0.959553	1.13318	-0.522607	-0.291621	-0.437597	-0.373625	-0.239947	-0.209006		t Critical one-tail	2.13185		t Critical one-tail	2.01505		t Critical one-tail	1.94318
	Sample 3	16.3986	0.13895	1.10187	18.49	-0.07125	0.952495	28.61	0.0525	1.03596	25.385	0.004	1.00274	23.404	0.111	1.07938	1.02446	0.0161034	Std	-0.0309245	Std	0.0753308	Std		P(T<=t) two-tail	0.421185	n.s.	P(T<=t) two-tail	0.264767	n.s.	P(T<=t) two-tail	0.478928	n.s.
	Sample 4	16.5676	-0.03005	0.97924	18.565	-0.14625	0.904925	28.85	-0.1875	0.881459	25.67	-0.281	0.825348	23.585	-0.07	0.952972	0.941349	-0.0948372	0.295289	-0.189728	0.350893	0.017704	0.348188		t Critical two-tail	2.77645		t Critical two-tail	2.57058		t Critical two-tail	2.44691
WT WT	Sample 1	16.72	-0.1825	0.880373	18.22	0.19875	1.14541	27.905	0.7575	1.66488	25.09	0.299	1.2266	23.14	0.375	1.2944	1.00419	0.729394	Average	0.288637	Average	0.366261	Average
	Sample 2	16.68	-0.1425	0.905304	18.135	0.28375	1.21389	28.686	-0.0235	0.98431	25.541	-0.152	0.901378	23.53	-0.015	0.989731	1.0483	-0.0908703	3.10516e-16	-0.217851	3.03924e-15	-0.0829467	-4.44089e-16
	Sample 3	16.425	0.1125	1.08171	18.41	0.00875	1.00599	29.305	-0.6425	0.648971	25.9	-0.511	0.705349	23.16	0.355	1.27671	1.04316	-0.68474	Std	-0.564557	Std	0.291466	Std
	Sample 4	16.325	0.2125	1.15992	18.91	-0.49125	0.71493	28.754	-0.0915	0.940283	25.025	0.364	1.28229	24.23	-0.715	0.611392	0.910639	0.0462159	0.580597	0.493771	0.48073	-0.57478	0.43064
WT sid2b1	Sample 1	16.725	-0.1875	0.877305	18.72	-0.30125	0.81401	22.93	5.7325	47.3541	22.69	2.699	6.31974	21.54	1.975	3.89256	0.845065	5.80828	Average	2.90273	Average	2.20358	Average		P(T<=t) one-tail	0.000512811		P(T<=t) one-tail	1.82673e-05		P(T<=t) one-tail	0.000102687
	Sample 2	16.65	-0.1125	0.924465	19.135	-0.71625	0.613075	22.96	5.7025	46.4077	22.541	2.848	6.99685	21.53	1.985	3.91943	0.752839	5.94588	6.7013	3.21629	3.35949	2.38023	2.7025		t Critical one-tail	2.13185		t Critical one-tail	1.94318		t Critical one-tail	1.94318
	Sample 3	16.42	0.1175	1.08549	18.61	-0.19125	0.877532	19.56	9.1025	457.363	21.55	3.839	13.7688	20.16	3.355	10.0613	0.975987	8.87226	Std	3.8184	Std	3.3658	Std		P(T<=t) two-tail	0.00102562	**	P(T<=t) two-tail	3.65346e-05	***	P(T<=t) two-tail	0.000205373	***
	Sample 4	16.415	0.1225	1.08928	19.04	-0.62125	0.654179	22.55	6.1125	61.1526	22.085	3.304	9.55392	20.88	2.635	6.13025	0.844149	6.17877	1.45536	3.50052	0.391418	2.86038	0.52207		t Critical two-tail	2.77645		t Critical two-tail	2.44691		t Critical two-tail	2.44691
		16.5375			18.4187			28.6625			25.389			23.515
Extended data Fig. 2a plotted using WT/sid2b1 instead of WT/Nsb1, the rest of data are identical to Fig. 2b.
Data of Fig. 2c, Pst bacteria number of grafted plants (Col shoot) 2 hpi, leaves harvested at 2 hour post inoculation, representing the initial bacterial number as control of uniform Pst infiltration; 3 dpi, leaves harvested 3 days post inoculation.
For each treatment, 12 plants were included, 6 plants for each time points. Each plant was infiltrated with Pst at 2 leaves; in total, 12 leaves were haversted, three leaves bulked as one sample to constitute four groups. b1, ugt76b1; Nsb1, NahG sid2 ugt76b1; fmo1b1, fmo1 ugt76b1. Three-week-old grafted plants were transferred to soil and then kept growing for two more weeks before the disease as…
Shoot	b1	Nsb1	fmo1b1	Col	Col	Col	Col	b1	Nsb1	fmo1b1	Col	Col	Col	Col
Root	b1	Nsb1	fmo1b1	b1	Nsb1	fmo1b1	Col	b1	Nsb1	fmo1b1	b1	Nsb1	fmo1b1	Col
Sample 1	2.16	2.01	2.27	2.12	2.27	2.5	2.3	4.42	6.77	5.96	5.25	5.45	6.11	5.74
Sample 2	2.23	2.33	2.12	2.07	2.46	2.14	2.43	3.77	7.65	6.17	4.57	5.07	6.25	6.1
Sample 3	2.42	2.27	2.34	2.36	2.11	2.25	2.22	4.77	7.47	5.84	5.37	5.31	5.67	5.81
Sample 4	2.46	2.31	2.38	2.24	2.02	2.45	2.04	4.67	7.55	5.91	4.77	5.25	6.37	5.95
Post Hoc Tukey results
	2 hours post infection							3 days post infection
Comparison	Difference	SE	Q	Lower CI	Upper CI	Critical Mean	p-value	Difference	SE	Q	Lower CI	Upper CI	Critical Mean	p-value
b1/b1-Nsb1/Nsb1	0.0875	0.07693	1.1374	-0.2662	0.4412	0.3537	0.9819	2.9525	0.1549	19.0598	2.2403	3.6647	0.7122	1.614e-10
b1/b1-fmo1b1/fmo1b1	0.04	0.07693	0.52	-0.3137	0.3937	0.3537	0.9998	1.5625	0.1549	10.0867	0.8503	2.2747	0.7122	9.062e-06
b1/b1-Col/b1	0.12	0.07693	1.5599	-0.2337	0.4737	0.3537	0.9202	0.5825	0.1549	3.7603	-0.1297	1.2947	0.7122	0.1584
b1/b1-Col/Nsb1	0.1025	0.07693	1.3324	-0.2512	0.4562	0.3537	0.9609	0.8625	0.1549	5.5679	0.1503	1.5747	0.7122	0.01131
b1/b1-Col/fmo1b1	0.0175	0.07693	0.2275	-0.3362	0.3712	0.3537	1	1.6925	0.1549	10.9259	0.9803	2.4047	0.7122	2.669e-06
b1/b1-Col/Col	0.07	0.07693	0.9099	-0.2837	0.4237	0.3537	0.9943	1.4925	0.1549	9.6348	0.7803	2.2047	0.7122	1.782e-05
Nsb1/Nsb1-fmo1b1/fmo1b1	0.0475	0.07693	0.6175	-0.3062	0.4012	0.3537	0.9993	1.39	0.1549	8.9731	0.6778	2.1022	0.7122	4.9e-05
Nsb1/Nsb1-Col/b1	0.0325	0.07693	0.4225	-0.3212	0.3862	0.3537	0.9999	2.37	0.1549	15.2995	1.6578	3.0822	0.7122	9.245e-09
Nsb1/Nsb1-Col/Nsb1	0.015	0.07693	0.195	-0.3387	0.3687	0.3537	1	2.09	0.1549	13.492	1.3778	2.8022	0.7122	8.361e-08
Nsb1/Nsb1-Col/fmo1b1	0.105	0.07693	1.3649	-0.2487	0.4587	0.3537	0.9562	1.26	0.1549	8.1339	0.5478	1.9722	0.7122	0.0001827
Nsb1/Nsb1-Col/Col	0.0175	0.07693	0.2275	-0.3362	0.3712	0.3537	1	1.46	0.1549	9.425	0.7478	2.1722	0.7122	2.449e-05
fmo1b1/fmo1b1-Col/b1	0.08	0.07693	1.0399	-0.2737	0.4337	0.3537	0.9885	0.98	0.1549	6.3264	0.2678	1.6922	0.7122	0.003357
fmo1b1/fmo1b1-Col/Nsb1	0.0625	0.07693	0.8125	-0.2912	0.4162	0.3537	0.9969	0.7	0.1549	4.5188	-0.01215	1.4122	0.7122	0.05606
fmo1b1/fmo1b1-Col/fmo1b1	0.0575	0.07693	0.7475	-0.2962	0.4112	0.3537	0.9981	0.13	0.1549	0.8392	-0.5822	0.8422	0.7122	0.9963
fmo1b1/fmo1b1-Col/Col	0.03	0.07693	0.39	-0.3237	0.3837	0.3537	1	0.07	0.1549	0.4519	-0.6422	0.7822	0.7122	0.9999
Col/b1-Col/Nsb1	0.0175	0.07693	0.2275	-0.3362	0.3712	0.3537	1	0.28	0.1549	1.8075	-0.4322	0.9922	0.7122	0.8542
Col/b1-Col/fmo1b1	0.1375	0.07693	1.7874	-0.2162	0.4912	0.3537	0.8604	1.11	0.1549	7.1656	0.3978	1.8222	0.7122	0.0008635
Col/b1-Col/Col	0.05	0.07693	0.65	-0.3037	0.4037	0.3537	0.9991	0.91	0.1549	5.8745	0.1978	1.6222	0.7122	0.006944
Col/Nsb1-Col/fmo1b1	0.12	0.07693	1.5599	-0.2337	0.4737	0.3537	0.9202	0.83	0.1549	5.3581	0.1178	1.5422	0.7122	0.01573
Col/Nsb1-Col/Col	0.0325	0.07693	0.4225	-0.3212	0.3862	0.3537	0.9999	0.63	0.1549	4.067	-0.08215	1.3422	0.7122	0.1058
Col/fmo1b1-Col/Col	0.0875	0.07693	1.1374	-0.2662	0.4412	0.3537	0.9819	0.2	0.1549	1.2911	-0.5122	0.9122	0.7122	0.9663
Data of Fig. 2d, Pst bacteria number of grafted plants (fmo1 b1 shoot)
For each treatment, 12 plants were included, 6 plants for each time points. Each plant was infiltrated with Pst at two leaves; in total, 12 leaves were haversted, with three leaves bulked as one sample, i.e., constituting four groups. b1, ugt76b1; Nsb1, NahG sid2 ugt76b1; fmo1b1, fmo1 ugt76b1. Three-week-old grafted plants were transferred to soil and then kept growing for two more weeks before t…
Shoot	b1	Nsb1	fmo1b1	fmo1b1	fmo1b1	fmo1b1	Col	b1	Nsb1	fmo1b1	fmo1b1	fmo1b1	fmo1b1	Col
Root	b1	Nsb1	fmo1b1	b1	Nsb1	Col	Col	b1	Nsb1	fmo1b1	b1	Nsb1	Col	Col
Sample 1	2.31	2.38	2.36	2.21	2.25	2.17	2.39	4.04	7.27	5.68	4.24	4.57	5.78	5.29
Sample 2	2.11	2.18	2.04	2.12	2.45	2.33	2.12	3.83	7.2	5.78	4.4	4.4	5.58	5.48
Sample 3	2.03	2.29	2.25	2.41	2.05	2.03	2.33	4.2	7.42	6.27	4.44	4.72	6.17	5.54
Sample 4	2.2	2.3	2.24	2.07	2.35	2.21	2.27	4	7	6.2	4.76	4.68	6.3	5.8
Post Hoc Tukey results
	2 hours post infection							3 days post infection
Comparison	Difference	SE	Q	Lower CI	Upper CI	Critical Mean	p-value	Difference	SE	Q	Lower CI	Upper CI	Critical Mean	p-value
b1/b1-Nsb1/Nsb1	0.125	0.0653	1.9143	-0.1752	0.4252	0.3002	0.8191	3.205	0.1142	28.0526	2.6798	3.7302	0.5252	7.877e-13
b1/b1-fmo1b1/fmo1b1	0.06	0.0653	0.9188	-0.2402	0.3602	0.3002	0.994	1.965	0.1142	17.1992	1.4398	2.4902	0.5252	1.1e-09
b1/b1-fmo1b1/b1	0.04	0.0653	0.6126	-0.2602	0.3402	0.3002	0.9994	0.4425	0.1142	3.8731	-0.08274	0.9677	0.5252	0.137
b1/b1-fmo1b1/Nsb1	0.1125	0.0653	1.7228	-0.1877	0.4127	0.3002	0.8793	0.575	0.1142	5.0328	0.04976	1.1002	0.5252	0.02602
b1/b1-fmo1b1/Col	0.0225	0.0653	0.3446	-0.2777	0.3227	0.3002	1	1.94	0.1142	16.9804	1.4148	2.4652	0.5252	1.393e-09
b1/b1-Col/Col	0.115	0.0653	1.7611	-0.1852	0.4152	0.3002	0.8683	1.51	0.1142	13.2167	0.9848	2.0352	0.5252	1.189e-07
Nsb1/Nsb1-fmo1b1/fmo1b1	0.065	0.0653	0.9954	-0.2352	0.3652	0.3002	0.9909	1.24	0.1142	10.8534	0.7148	1.7652	0.5252	2.961e-06
Nsb1/Nsb1-fmo1b1/b1	0.085	0.0653	1.3017	-0.2152	0.3852	0.3002	0.965	2.7625	0.1142	24.1795	2.2373	3.2877	0.5252	2.409e-12
Nsb1/Nsb1-fmo1b1/Nsb1	0.0125	0.0653	0.1914	-0.2877	0.3127	0.3002	1	2.63	0.1142	23.0198	2.1048	3.1552	0.5252	5.206e-12
Nsb1/Nsb1-fmo1b1/Col	0.1025	0.0653	1.5697	-0.1977	0.4027	0.3002	0.918	1.265	0.1142	11.0723	0.7398	1.7902	0.5252	2.166e-06
Nsb1/Nsb1-Col/Col	0.01	0.0653	0.1531	-0.2902	0.3102	0.3002	1	1.695	0.1142	14.8359	1.1698	2.2202	0.5252	1.598e-08
fmo1b1/fmo1b1-fmo1b1/b1	0.02	0.0653	0.3063	-0.2802	0.3202	0.3002	1	1.5225	0.1142	13.3261	0.9973	2.0477	0.5252	1.033e-07
fmo1b1/fmo1b1-fmo1b1/Nsb1	0.0525	0.0653	0.804	-0.2477	0.3527	0.3002	0.9971	1.39	0.1142	12.1664	0.8648	1.9152	0.5252	4.753e-07
fmo1b1/fmo1b1-fmo1b1/Col	0.0375	0.0653	0.5743	-0.2627	0.3377	0.3002	0.9996	0.025	0.1142	0.2188	-0.5002	0.5502	0.5252	1
fmo1b1/fmo1b1-Col/Col	0.055	0.0653	0.8423	-0.2452	0.3552	0.3002	0.9963	0.455	0.1142	3.9825	-0.07024	0.9802	0.5252	0.1186
fmo1b1/b1-fmo1b1/Nsb1	0.0725	0.0653	1.1103	-0.2277	0.3727	0.3002	0.984	0.1325	0.1142	1.1597	-0.3927	0.6577	0.5252	0.9801
fmo1b1/b1-fmo1b1/Col	0.0175	0.0653	0.268	-0.2827	0.3177	0.3002	1	1.4975	0.1142	13.1073	0.9723	2.0227	0.5252	1.369e-07
fmo1b1/b1-Col/Col	0.075	0.0653	1.1486	-0.2252	0.3752	0.3002	0.981	1.0675	0.1142	9.3436	0.5423	1.5927	0.5252	2.773e-05
fmo1b1/Nsb1-fmo1b1/Col	0.09	0.0653	1.3783	-0.2102	0.3902	0.3002	0.9542	1.365	0.1142	11.9475	0.8398	1.8902	0.5252	6.399e-07
fmo1b1/Nsb1-Col/Col	0.0025	0.0653	0.03829	-0.2977	0.3027	0.3002	1	0.935	0.1142	8.1838	0.4098	1.4602	0.5252	0.0001688
fmo1b1/Col-Col/Col	0.0925	0.0653	1.4166	-0.2077	0.3927	0.3002	0.948	0.43	0.1142	3.7637	-0.09524	0.9552	0.5252	0.1577

## Sheet: Fig. 3
Data of Fig. 3b, Pst bacteria number of UGT76B1 Tissue-specific knockout lines 2 hpi, leaves harvested at 2 hour post inoculation, representing the initial bacterial number as control of uniform Pst infiltration; 3 dpi, leaves harvested 3 days post inoculation.
For each treatment, 12 plants were included, 6 plants for each time points. Each plant was infiltrated at two leaves; in total, 12 leaves were haversted, with three leaves bulked as one sample, i.e.,constituting four groups. mTFP, fluorescently labeled UGT76B1 complementation line; ugt76b1-Co, TSKO of UGT76B1 in cortex; ugt76b1-En, TSKO of UGT76B1 in endodermis.
cfu/cm^2 Log10	2 hpi					2 dpi
	Col	mTFP	ugt76b1	ugt76b1co	ugt76b1en	Col	mTFP	ugt76b1	ugt76b1co	ugt76b1en
Sample 1	2.35	2.43	2.14	2.41	2.23	5.23	3.99	5.31	4.7	4.17
Sample 2	2.45	2.27	2.25	2.12	2.38	5.37	4.12	5.42	5.12	3.58
Sample 3	2.12	2.19	2.42	2.43	2.29	5.58	4.04	5.55	4.79	3.95
Sample 4	2.33	2.12	2.43	2.07	2.11	5.51	3.81	5.61	4.93	4.02
Post Hoc Tukey results
	2 hpi							3 dpi
Comparison	Difference	SE	Q	Lower CI	Upper CI	Critical Mean	p-value	Difference	SE	Q	Lower CI	Upper CI	Critical Mean	p-value
Col-mTFP	0.06	0.07251	0.8274	-0.2567	0.3767	0.3167	0.9753	1.4325	0.08825	16.2329	1.0471	1.8179	0.3854	7.035e-08
Col-ugt76b1	0.0025	0.07251	0.03448	-0.3142	0.3192	0.3167	1	0.05	0.08825	0.5666	-0.3354	0.4354	0.3854	0.994
Col-ugt76b1co	0.055	0.07251	0.7585	-0.2617	0.3717	0.3167	0.982	0.5375	0.08825	6.0909	0.1521	0.9229	0.3854	0.0048
Col-ugt76b1en	0.06	0.07251	0.8274	-0.2567	0.3767	0.3167	0.9753	1.4925	0.08825	16.9128	1.1071	1.8779	0.3854	4.039e-08
mTFP-ugt76b1	0.0575	0.07251	0.7929	-0.2592	0.3742	0.3167	0.9788	1.4825	0.08825	16.7995	1.0971	1.8679	0.3854	4.424e-08
mTFP-ugt76b1co	0.005	0.07251	0.06895	-0.3117	0.3217	0.3167	1	0.895	0.08825	10.142	0.5096	1.2804	0.3854	2.759e-05
mTFP-ugt76b1en	0	0.07251	0	-0.3167	0.3167	0.3167	1	0.06	0.08825	0.6799	-0.3254	0.4454	0.3854	0.988
ugt76b1-ugt76b1co	0.0525	0.07251	0.724	-0.2642	0.3692	0.3167	0.9848	0.5875	0.08825	6.6575	0.2021	0.9729	0.3854	0.002219
ugt76b1-ugt76b1en	0.0575	0.07251	0.7929	-0.2592	0.3742	0.3167	0.9788	1.5425	0.08825	17.4794	1.1571	1.9279	0.3854	2.58e-08
ugt76b1co-ugt76b1en	0.005	0.07251	0.06895	-0.3117	0.3217	0.3167	1	0.955	0.08825	10.8219	0.5696	1.3404	0.3854	1.279e-05
Data of Fig. 3c. Root and shoot of 3-week-old Arabidopsis grown on plates were harvested 2 dpi after being inoculated with Ci at the root.
NHP standard	Area Ratio (Target/ISTD)	NHP conc. [ng/µl]		Calibration Curves
NHP_0.1ng	0.001523	0.1		Conc. = (Peak ratio - 0.0016) / 0.0183
NHP_0.2ng	0.003851	0.2		R2=0.9974
NHP_0.5ng	0.009224	0.5
NHP_0.75ng	0.015523	0.75
NHP_1ng	0.017322	1
NHP_2.5ng	0.053152	2.5
NHP_5ng	0.096529	5
NHP_6ng	0.116541	6
NHP_8ng	0.144575	8
NHP_10ng	0.182513	10
NHP	Area Ratio (Target/ISTD)	DW [mg]	NHP [ng/mg]	Post Hoc Tukey results
Ping_Col_L1	0.002942	20.34	0.0721075	Comparison	Difference	SE	Q	Lower CI	Upper CI	Critical Mean	p-value
Ping_Col_L2	0.001436	19.99	n.d.	Col-b1	11.809	0.5376	21.9667	9.4614	14.1566	2.3476	1.03e-09
Ping_Col_L3	0.00094009	20.12	n.d.	Col-mTFP	0.01802	0.5376	0.03353	-2.3296	2.3657	2.3476	1
Ping_Col_L4	0.00123007	19.91	n.d.	Col-b1co	1.8634	0.5376	3.4662	-0.4842	4.211	2.3476	0.1551
Ping_b1_L1	0.2565	20.16	13.8184	Col-b1en	6.0186	0.5376	11.1956	3.671	8.3663	2.3476	8.48e-06
Ping_b1_L2	0.22441	20.2	12.0549	b1-mTFP	11.827	0.5376	22.0002	9.4794	14.1747	2.3476	1.008e-09
Ping_b1_L3	0.1843	20.13	9.91913	b1-b1co	9.9456	0.5376	18.5005	7.598	12.2932	2.3476	1.184e-08
Ping_b1_L4	0.2116	19.93	11.5157	b1-b1en	5.7904	0.5376	10.7711	3.4427	8.138	2.3476	1.353e-05
mTFP_shoot_1	n.d.	20.11	n.d.	mTFP-b1co	1.8814	0.5376	3.4998	-0.4662	4.2291	2.3476	0.149
mTFP_shoot_2	n.d.	19.92	n.d.	mTFP-b1en	6.0366	0.5376	11.2292	3.689	8.3843	2.3476	8.177e-06
mTFP_shoot_3	n.d.	19.89	n.d.	b1co-b1en	4.1552	0.5376	7.7294	1.8076	6.5029	2.3476	0.0005341
mTFP_shoot_4	n.d.	19.92	n.d.
ugt76b1co_shoot_1	0.0361508	20.02	1.88614
ugt76b1co_shoot_2	0.0463557	20.2	2.42145
ugt76b1co_shoot_3	0.0307385	19.81	1.60754
ugt76b1co_shoot_4	0.0309846	19.94	1.61055
ugt76b1en_shoot_1	0.0938051	19.99	5.04105
ugt76b1en_shoot_2	0.115459	19.93	6.24367
ugt76b1en_shoot_3	0.0827872	19.91	4.45651
ugt76b1en_shoot_4	0.155339	19.99	8.40527
NHP-O-Gluc	Area Ratio (Target/ISTD)	DW [mg]	Peak area/mg	Post Hoc Tukey results
Ping_Col_L1	0.000488662	20.34	1872.5	Comparison	Difference	SE	Q	Lower CI	Upper CI	Critical Mean	p-value
Ping_Col_L2	0.00118895	19.99	4635.68	Col-b1	2489.53	26754.1	0.09305	-114345	119324	116835	1
Ping_Col_L3	0.000587234	20.12	2274.82	Col-mTFP	679.828	26754.1	0.02541	-116155	117514	116835	1
Ping_Col_L4	0.000300182	19.91	1175.1	Col-b1co	246462	26754.1	9.2121	129627	363296	116835	8.278e-05
Ping_b1_L1	n.d.	20.16	n.d.	Col-b1en	457982	26754.1	17.1182	341147	574816	116835	3.428e-08
Ping_b1_L2	n.d.	20.2	n.d.	b1-mTFP	3169.35	26754.1	0.1185	-113665	120004	116835	1
Ping_b1_L3	n.d.	20.13	n.d.	b1-b1co	248951	26754.1	9.3052	132117	365786	116835	7.398e-05
Ping_b1_L4	n.d.	19.93	n.d.	b1-b1en	460471	26754.1	17.2113	343637	577306	116835	3.184e-08
mTFP_shoot_1	0.00162345	20.11	3917.07	mTFP-b1co	245782	26754.1	9.1867	128947	362617	116835	8.537e-05
mTFP_shoot_2	0.00124309	19.92	3027.93	mTFP-b1en	457302	26754.1	17.0928	340467	574137	116835	3.498e-08
mTFP_shoot_3	0.00140153	19.89	3419.02	b1co-b1en	211520	26754.1	7.9061	94685.4	328355	116835	0.0004248
mTFP_shoot_4	0.000949742	19.92	2313.4
ugt76b1co_shoot_1	0.135874	20.02	329310
ugt76b1co_shoot_2	0.100996	20.2	242598
ugt76b1co_shoot_3	0.0895442	19.81	219324
ugt76b1co_shoot_4	0.0840694	19.94	204572
ugt76b1en_shoot_1	0.204067	19.99	495328
ugt76b1en_shoot_2	0.159782	19.93	389005
ugt76b1en_shoot_3	0.149135	19.91	363448
ugt76b1en_shoot_4	0.24476	19.99	594104

## Sheet: Fig. 5
Data of Fig. 5a, Size of plants watered with differently concentrated NHP solution Significant differences between treatment were analyzed by one-way ANOVA with post-hoc Tukey test as indicated by letters (P.adj. < 0.05).
Plant grow on soil, 3-week-old, rosette projection area captured with ImageJ (cm^2)
	Mock	1µM	10µM	50µM	100µM	200µM	500µM	1mM	5mM	10mM
plant 1	4.45725	4.87906	6.17176	5.99763	4.52429	4.72882	4.0901	2.79897	2.38802	2.17437
plant 2	4.7502	4.93366	4.40819	5.55136	4.61947	4.98443	4.1314	3.11015	1.49688	1.02973
plant 3	3.3467	3.69132	5.15479	6.49558	4.45484	3.99769	2.82065	3.90926	3.10811	1.13288
plant 4	4.5647	5.75739	4.95039	7.38956	5.21556	4.47749	4.12615	3.94994	2.48157	1.46265
plant 5	3.21895	3.43871	4.88586	7.648	5.5103	4.86413	5.1996	4.51013	3.57431	1.25832
plant 6	4.8328	4.48739	5.30043	6.91746	4.92487	4.60137	4.487	3.59547	2.73263	1.65375
plant 7	3.24345	3.88024	5.95294	6.2335	4.5886	4.01339	3.64805	2.40772	2.11271	0.83643
plant 8	3.71385	4.49795	4.64252	5.7654	5.82047	5.02228	4.0432	4.14915	2.56001	1.60646
plant 9	3.85945	5.06615	4.95039	5.90808	5.70544	5.8573	4.34735	3.00892	1.44585	0.83643
plant 10	4.2063	4.54854	6.45403	6.8978	4.34495	5.24219	4.73865	4.6732	2.47748	1.60646
Post Hoc Tukey results
Comparison	diff	lwr	upr	p-adj
1 mM-Mock	-0.4081	-1.33112	0.514919	0.912937
1 µM-Mock	0.49865	-0.424369	1.42167	0.762144
10 mM-Mock	-2.65963	-3.58265	-1.73661	0
10 µM-Mock	1.26774	0.344721	2.19076	0.0009593
100 µM-Mock	0.9515	0.0284807	1.87452	0.0377944
200 µM-Mock	0.75952	-0.163499	1.68254	0.202111
5 mM-Mock	-1.58163	-2.50465	-0.658611	1.19e-05
50 µM-Mock	2.46106	1.53804	3.38408	0
500 µM-Mock	0.14385	-0.779169	1.06687	0.999964
1 µM-1 mM	0.90675	-0.0162692	1.82977	0.0584037
10 mM-1 mM	-2.25153	-3.17455	-1.32851	0
10 µM-1 mM	1.67584	0.752821	2.59886	2.9e-06
100 µM-1 mM	1.3596	0.436581	2.28262	0.0002822
200 µM-1 mM	1.16762	0.244601	2.09064	0.0033895
5 mM-1 mM	-1.17353	-2.09655	-0.250511	0.0031533
50 µM-1 mM	2.86916	1.94614	3.79218	0
500 µM-1 mM	0.55195	-0.371069	1.47497	0.642119
10 mM-1 µM	-3.15828	-4.0813	-2.23526	0
10 µM-1 µM	0.76909	-0.153929	1.69211	0.18826
100 µM-1 µM	0.45285	-0.470169	1.37587	0.848658
200 µM-1 µM	0.26087	-0.662149	1.18389	0.995534
5 mM-1 µM	-2.08028	-3.0033	-1.15726	0
50 µM-1 µM	1.96241	1.03939	2.88543	0
500 µM-1 µM	-0.3548	-1.27782	0.568219	0.962301
10 µM-10 mM	3.92737	3.00435	4.85039	0
100 µM-10 mM	3.61113	2.68811	4.53415	0
200 µM-10 mM	3.41915	2.49613	4.34217	0
5 mM-10 mM	1.078	0.154981	2.00102	0.0097537
50 µM-10 mM	5.12069	4.19767	6.04371	0
500 µM-10 mM	2.80348	1.88046	3.7265	0
100 µM-10 µM	-0.31624	-1.23926	0.606779	0.982309
200 µM-10 µM	-0.50822	-1.43124	0.414799	0.741834
5 mM-10 µM	-2.84937	-3.77239	-1.92635	0
50 µM-10 µM	1.19332	0.270301	2.11634	0.0024705
500 µM-10 µM	-1.12389	-2.04691	-0.200871	0.0057296
200 µM-100 µM	-0.19198	-1.115	0.731039	0.999595
5 mM-100 µM	-2.53313	-3.45615	-1.61011	0
50 µM-100 µM	1.50956	0.586541	2.43258	3.42e-05
500 µM-100 µM	-0.80765	-1.73067	0.115369	0.139416
5 mM-200 µM	-2.34115	-3.26417	-1.41813	0
50 µM-200 µM	1.70154	0.778521	2.62456	1.9e-06
500 µM-200 µM	-0.61567	-1.53869	0.307349	0.488653
50 µM-5 mM	4.04269	3.11967	4.96571	0
500 µM-5 mM	1.72548	0.802461	2.6485	1.3e-06
500 µM-50 µM	-2.31721	-3.24023	-1.39419	0
Data of Fig. 5b,c . NHP and SA in the shoot of plants inoculated with root microbes
NHP standard	Area Ratio (Target/ISTD)		NHP conc. [ng/µl]	Calibration Curves
NHP_2ng/µl	0.174201		2	Conc. = (8.137 * Peak ratio + 0.9787) / DW
NHP_4ng/µl	0.343634		4	R2=0.9901
NHP _6ng/µl	0.586687		6
NHP _8ng/µl	0.836385		8
NHP_10ng/µl	1.14445		10
NHP	Area Ratio (Target/ISTD)	DW [mg]	NHP [ng/mg]		Two-way ANOVA results
Mock_1	n.d.	20.06	n.d.	WT	Source	DF	Sum of Square	Mean Square	F Statistic	P-value
Mock_2	n.d.	20.19	n.d.		Factor A - Genotypes	2	9.7971	4.8986	77.3108 (2,45)	2.776e-15
Mock_3	n.d.	20.01	n.d.		Factor B - Treatment	4	17.3005	4.3251	68.2605 (4,45)	0
Mock_4	n.d.	20.14	n.d.		Interaction AB	8	61.7595	7.7199	121.8387 (8,45)	0
Ct_1	0.0133496	20.09	0.589411		Error	45	2.8513	0.06336
Ct_2	0.0178731	19.92	0.779221		Total	59	91.7084	1.5544
Ct_3	0.00959581	19.99	0.43956		Post Hoc Lincon results
Ct_4	0.0191877	20.01	0.829171		Comparison	psihat	ci.lower	ci.upper	p-value
Ci_1	0.0427665	20.12	1.77822		Col_Mock-Col_Ct	0.6593	-0.05831	1.377	0.0946
Ci_2	0.0289238	19.95	1.22877		Col_Mock-Col_Ci	1.7133	0.9956	2.4309	8.313e-8
Ci_3	0.0585244	20.02	2.42757		Col_Mock-Col_Fo47	0.3197	-0.398	1.0373	0.8959
Ci_4	0.0336472	19.99	1.41858		Col_Mock-Col_Fo5176	0.8791	0.1615	1.5968	0.006953
Fo47_1	0.0064586	20.13	0.30969		Col_Mock-fmo1_Mock	0	-0.7176	0.7176	1
Fo47_2	0.00148066	19.87	0.10989		Col_Mock-fmo1_Ct	0	-0.7176	0.7176	1
Fo47_3	0.0114954	19.89	0.519481		Col_Mock-fmo1_Ci	0	-0.7176	0.7176	1
Fo47_4	0.00716663	20.05	0.33966		Col_Mock-fmo1_Fo47	0	-0.7176	0.7176	1
Fo5176_1	0.0227223	20.09	0.969031		Col_Mock-fmo1_Fo5176	0	-0.7176	0.7176	1
Fo5176_2	0.0180647	20.12	0.779221		Col_Mock-ugt76b1_Mock	4.7527	4.0351	5.4704	5.501e-12
Fo5176_3	0.0264771	20.13	1.11888		Col_Ct-Col_Ci	1.0539	0.3363	1.7716	0.0006718
Fo5176_4	0.0147816	20.03	0.649351		Col_Ct-Col_Fo47	0.3397	-0.378	1.0573	0.8562
Mock_1	n.d.	20.12	n.d.	fmo1	Col_Ct-Col_Fo5176	0.2198	-0.4979	0.9374	0.9912
Mock_2	n.d.	19.87	n.d.		Col_Ct-fmo1_Mock	0.6593	-0.05831	1.377	0.0946
Mock_3	n.d.	20.14	n.d.		Col_Ct-fmo1_Ct	0.6593	-0.05831	1.377	0.0946
Mock_4	n.d.	19.99	n.d.		Col_Ct-fmo1_Ci	0.6593	-0.05831	1.377	0.0946
Ct_1	n.d.	19.92	n.d.		Col_Ct-fmo1_Fo47	0.6593	-0.05831	1.377	0.0946
Ct_2	n.d.	20.19	n.d.		Col_Ct-fmo1_Fo5176	0.6593	-0.05831	1.377	0.0946
Ct_3	n.d.	20.06	n.d.		Col_Ct-ugt76b1_Mock	4.0934	3.3758	4.8111	5.501e-12
Ct_4	n.d.	20.19	n.d.		Col_Ci-Col_Fo47	1.3936	0.676	2.1113	6.113e-06
Ci_1	n.d.	20.01	n.d.		Col_Ci-Col_Fo5176	0.8342	0.1165	1.5518	0.01234
Ci_2	n.d.	20.12	n.d.		Col_Ci-fmo1_Mock	1.7133	0.9956	2.4309	8.313e-08
Ci_3	n.d.	19.95	n.d.		Col_Ci-fmo1_Ct	1.7133	0.9956	2.4309	8.313e-08
Ci_4	n.d.	20.02	n.d.		Col_Ci-fmo1_Ci	1.7133	0.9956	2.4309	8.313e-08
Fo47_1	n.d.	19.99	n.d.		Col_Ci-fmo1_Fo47	1.7133	0.9956	2.4309	8.313e-08
Fo47_2	n.d.	20.05	n.d.		Col_Ci-fmo1_Fo5176	1.7133	0.9956	2.4309	8.313e-08
Fo47_3	n.d.	20.01	n.d.		Col_Ci-ugt76b1_Mock	3.0395	2.3218	3.7571	5.535e-12
Fo47_4	n.d.	20.08	n.d.		Col_Fo47-Col_Fo5176	0.5594	-0.1582	1.2771	0.2464
Fo5176_1	n.d.	20.11	n.d.		Col_Fo47-fmo1_Mock	0.3197	-0.398	1.0373	0.8959
Fo5176_2	n.d.	20.13	n.d.		Col_Fo47-fmo1_Ct	0.3197	-0.398	1.0373	0.8959
Fo5176_3	n.d.	20.03	n.d.		Col_Fo47-fmo1_Ci	0.3197	-0.398	1.0373	0.8959
Fo5176_4	n.d.	19.87	n.d.		Col_Fo47-fmo1_Fo47	0.3197	-0.398	1.0373	0.8959
Mock_1	0.111875	20.11	4.57542	ugt76b1	Col_Fo47-fmo1_Fo5176	0.3197	-0.398	1.0373	0.8959
Mock_2	0.127731	20.08	5.22478		Col_Fo47-ugt76b1_Mock	4.4331	3.7154	5.1507	5.501e-12
Mock_3	0.0915067	20.03	3.76623		Col_Fo5176-fmo1_Mock	0.8791	0.1615	1.5968	0.006953
Mock_4	0.132753	20.02	5.44456		Col_Fo5176-fmo1_Ct	0.8791	0.1615	1.5968	0.006953
					Col_Fo5176-fmo1_Ci	0.8791	0.1615	1.5968	0.006953
					Col_Fo5176-fmo1_Fo47	0.8791	0.1615	1.5968	0.006953
					Col_Fo5176-fmo1_Fo5176	0.8791	0.1615	1.5968	0.006953
					Col_Fo5176-ugt76b1_Mock	3.8736	3.156	4.5913	5.502e-12
					fmo1_Mock-fmo1_Ct	0	-0.7176	0.7176	1
					fmo1_Mock-fmo1_Ci	0	-0.7176	0.7176	1
					fmo1_Mock-fmo1_Fo47	0	-0.7176	0.7176	1
					fmo1_Mock-fmo1_Fo5176	0	-0.7176	0.7176	1
					fmo1_Mock-ugt76b1_Mock	4.7527	4.0351	5.4704	5.501e-12
					fmo1_Ct-fmo1_Ci	0	-0.7176	0.7176	1
					fmo1_Ct-fmo1_Fo47	0	-0.7176	0.7176	1
					fmo1_Ct-fmo1_Fo5176	0	-0.7176	0.7176	1
					fmo1_Ct-ugt76b1_Mock	4.7527	4.0351	5.4704	5.501e-12
					fmo1_Ci-fmo1_Fo47	0	-0.7176	0.7176	1
					fmo1_Ci-fmo1_Fo5176	0	-0.7176	0.7176	1
					fmo1_Ci-ugt76b1_Mock	4.7527	4.0351	5.4704	5.501e-12
					fmo1_Fo47-fmo1_Fo5176	0	-0.7176	0.7176	1
					fmo1_Fo47-ugt76b1_Mock	4.7527	4.0351	5.4704	5.501e-12
					fmo1_Fo5176-ugt76b1_Mock	4.7527	4.0351	5.4704	5.501e-12
SA standard	Area Ratio (Target/ISTD)		SAconc. [ng/µl]	Calibration Curves
SA_1ng/µl	0.0411465		1	Conc. = (6.9914 * Peak ratio + 1.1885) / DW
SA_2ng/µl	0.095606		2	R2=0.9698
SA_3ng/µl	0.295389		3
SA_4ng/µl	0.310024		4
SA_5ng/µl	0.525361		5
SA_6ng/µl	0.673571		6
SA_7ng/µl	0.873877		7
SA	Area Ratio (Target/ ISTD)	DW [mg]	SA [ng/mg]		Two-way ANOVA results
Mock_1	0.109846	20.06	4.5045	WT	Source	DF	Sum of Square	Mean Square	F Statistic	P-value
Mock_2	0.103114	20.19	4.2042		Factor A - Genotypes	2	1358.0144	679.0072	496.4726 (2,45)	0
Mock_3	0.092338	20.01	3.8038		Factor B - Treatment	4	43.3489	10.8372	7.9239 (4,45)	0.00006349
Mock_4	0.135065	20.14	5.50551		Interaction AB	8	74.1102	9.2638	6.7734 (8,45)	0.000008407
Ct_1	0.223698	20.09	9.10911		Error	45	61.5448	1.3677
Ct_2	0.238949	19.92	9.80981		Total	59	1537.0184	26.0512
Ct_3	0.175855	19.99	7.20721		Post Hoc Lincon results
Ct_4	0.257265	20.01	10.5105		Pair	psihat	ci.lower	ci.upper	p-value
Ci_1	0.248785	20.12	10.1101		Col_Mock-Col_Ct	4.6547	1.8252	7.4841	0.0001169
Ci_2	0.298212	19.95	12.2122		Col_Mock-Col_Ci	7.1822	4.3527	10.0117	2.052e-8
Ci_3	0.274634	20.02	11.2112		Col_Mock-Col_Fo47	3.003	0.1735	5.8325	0.02998
Ci_4	0.323404	19.99	13.2132		Col_Mock-Col_Fo5176	5.2803	2.4508	8.1098	0.00001294
Fo47_1	0.132521	20.13	5.40541		Col_Mock-fmo1_Mock	1.036	-1.7934	3.8655	0.9687
Fo47_2	0.191903	19.87	7.90791		Col_Mock-fmo1_Ct	0.7508	-2.0787	3.5802	0.9971
Fo47_3	0.241034	19.89	9.90991		Col_Mock-fmo1_Ci	0.7007	-2.1288	3.5302	0.9984
Fo47_4	0.166521	20.05	6.80681		Col_Mock-fmo1_Fo47	0.6431	-2.1863	3.4726	0.9992
Fo5176_1	0.300313	20.09	12.2122		Col_Mock-fmo1_Fo5176	0.4505	-2.379	3.2799	1
Fo5176_2	0.248785	20.12	10.1101		Col_Mock-ugt76b1_Mock	10.8734	8.0439	13.7028	5.981e-12
Fo5176_3	0.182048	20.13	7.40741		Col_Ct-Col_Ci	2.5275	-0.3019	5.357	0.1143
Fo5176_4	0.230419	20.03	9.40941		Col_Ct-Col_Fo47	1.6517	-1.1778	4.4811	0.6402
Mock_1	0.0903771	20.12	3.7037	fmo1	Col_Ct-Col_Fo5176	0.6256	-2.2038	3.4551	0.9994
Mock_2	0.103905	19.87	4.3043		Col_Ct-fmo1_Mock	5.6907	2.8612	8.5202	0.000003089
Mock_3	0.0756026	20.14	3.1031		Col_Ct-fmo1_Ct	5.4054	2.5759	8.2349	0.000008346
Mock_4	0.0666694	19.99	2.76276		Col_Ct-fmo1_Ci	5.3554	2.5259	8.1848	0.000009944
Ct_1	0.0747636	19.92	3.1031		Col_Ct-fmo1_Fo47	5.2978	2.4683	8.1273	0.00001217
Ct_2	0.0956632	20.19	3.9039		Col_Ct-fmo1_Fo5176	5.1051	2.2756	7.9346	0.00002394
Ct_3	0.109846	20.06	4.5045		Col_Ct-ugt76b1_Mock	6.2187	3.3892	9.0482	5.032e-7
Ct_4	0.0857282	20.19	3.5035		Col_Ci-Col_Fo47	4.1792	1.3497	7.0086	0.0006185
Ci_1	0.0997228	20.01	4.1041		Col_Ci-Col_Fo5176	1.9019	-0.9276	4.7314	0.4442
Ci_2	0.0903771	20.12	3.7037		Col_Ci-fmo1_Mock	8.2182	5.3887	11.0477	7.983e-10
Ci_3	0.0797864	19.95	3.3033		Col_Ci-fmo1_Ct	7.9329	5.1035	10.7624	1.908e-9
Ci_4	0.0997732	20.02	4.1041		Col_Ci-fmo1_Ci	7.8829	5.0534	10.7124	2.228e-9
Fo47_1	0.0824079	19.99	3.4034		Col_Ci-fmo1_Fo47	7.8253	4.9959	10.6548	2.663e-9
Fo47_2	0.110531	20.05	4.53453		Col_Ci-fmo1_Fo5176	7.6326	4.8032	10.4621	4.868e-9
Fo47_3	0.0997228	20.01	4.1041		Col_Ci-ugt76b1_Mock	3.6912	0.8617	6.5207	0.003292
Fo47_4	0.0827844	20.08	3.4034		Col_Fo47-Col_Fo5176	2.2773	-0.5522	5.1067	0.2102
Fo5176_1	0.105175	20.11	4.3043		Col_Fo47-fmo1_Mock	4.039	1.2096	6.8685	0.001005
Fo5176_2	0.0953753	20.13	3.9039		Col_Fo47-fmo1_Ct	3.7538	0.9243	6.5832	0.002666
Fo5176_3	0.10968	20.03	4.5045		Col_Fo47-fmo1_Ci	3.7037	0.8742	6.5332	0.003157
Fo5176_4	0.0843504	19.87	3.5035		Col_Fo47-fmo1_Fo47	3.6462	0.8167	6.4756	0.003829
Mock_1	0.420597	20.11	17.0671	ugt76b1	Col_Fo47-fmo1_Fo5176	3.4535	0.624	6.2829	0.007246
Mock_2	0.352037	20.08	14.3143		Col_Fo47-ugt76b1_Mock	7.8704	5.0409	10.6998	2.316e-9
Mock_3	0.363478	20.03	14.8148		Col_Fo5176-fmo1_Mock	6.3163	3.4868	9.1458	3.613e-7
Mock_4	0.37561	20.02	15.3153		Col_Fo5176-fmo1_Ct	6.031	3.2016	8.8605	9.549e-7
					Col_Fo5176-fmo1_Ci	5.981	3.1515	8.8105	0.000001134
					Col_Fo5176-fmo1_Fo47	5.9234	3.094	8.7529	0.000001382
					Col_Fo5176-fmo1_Fo5176	5.7307	2.9013	8.5602	0.000002688
					Col_Fo5176-ugt76b1_Mock	5.5931	2.7636	8.4226	0.000004336
					fmo1_Mock-fmo1_Ct	0.2853	-2.5442	3.1148	1
					fmo1_Mock-fmo1_Ci	0.3353	-2.4941	3.1648	1
					fmo1_Mock-fmo1_Fo47	0.3929	-2.4366	3.2224	1
					fmo1_Mock-fmo1_Fo5176	0.5856	-2.2439	3.4151	0.9997
					fmo1_Mock-ugt76b1_Mock	11.9094	9.0799	14.7389	5.541e-12
					fmo1_Ct-fmo1_Ci	0.05005	-2.7794	2.8795	1
					fmo1_Ct-fmo1_Fo47	0.1076	-2.7219	2.9371	1
					fmo1_Ct-fmo1_Fo5176	0.3003	-2.5292	3.1298	1
					fmo1_Ct-ugt76b1_Mock	11.6241	8.7947	14.4536	5.577e-12
					fmo1_Ci-fmo1_Fo47	0.05756	-2.7719	2.887	1
					fmo1_Ci-fmo1_Fo5176	0.2503	-2.5792	3.0797	1
					fmo1_Ci-ugt76b1_Mock	11.5741	8.7446	14.4035	5.588e-12
					fmo1_Fo47-fmo1_Fo5176	0.1927	-2.6368	3.0222	1
					fmo1_Fo47-ugt76b1_Mock	11.5165	8.687	14.346	5.6e-12
					fmo1_Fo5176-ugt76b1_Mock	11.3238	8.4944	14.1533	5.659e-12
Data of Fig. 5d, Pst bacteria number of Col and fmo1 plant inoculated with different microbes in root
For each group, 16 plants were included, 8 plants for each time points. Each plant was infiltrated with 2 leaves, in total 15 leaves were haversted, with three leaves bulked as one sample, i.e., constituting five groups. Ct, Colletotrichum tofieldiae; Ci, Colletotrichum incanum; Fo47, Fusarium oxysporum 47; Fo5176, Fusarium oxysporum 5176
Bacteria titer cfu/cm^2 Log10	2 hpi											3 dpi
	Col					fmo1					ugt76b1	Col					fmo1					ugt76b1
	Mock	Ct	Ci	Fo47	Fo5176	Mock	Ct	Ci	Fo47	Fo5176	Mock	Mock	Ct	Ci	Fo47	Fo5176	Mock	Ct	Ci	Fo47	Fo5176	Mock
Sample 1	2.3	2.44	2.4	2.23	2.22	2.48	2.06	2.01	2.18	2.04	2.02	5.59	4.97	4.5	5.2	5.11	5.8	5.87	5.59	5.8	5.32	3.59
Sample 2	2.43	2.38	2.36	2.45	2.47	2.16	2.31	2.31	2.03	2.14	2.12	5.47	4.64	5.01	5.12	4.49	6.2	6.1	5.42	6.02	5.9	3.63
Sample 3	2.39	2.07	2.2	2.03	2.33	2.37	2.3	2.09	2.39	2.09	2.43	5.68	4.41	4.42	5.44	4.76	5.5	5.44	6.1	5.76	5.43	4.18
Sample 4	2.41	2.12	2.48	2.18	2.03	2.36	2.41	2.47	2.32	2.13	2.42	4.88	5.2	4.37	4.67	4.87	5.9	5.67	6	5.39	5.59	4.01
Sample 5	2.21	2.41	2.37	2.42	2.16	2.41	2.23	2.16	2.05	2.38	2.19	5.2	4.68	4.78	4.91	4.69	5.65	5.77	5.8	5.63	5.8	3.9
Post Hoc Tukey results for 2 hpi								Post Hoc Tukey results for 3 dpi
Comparison	Difference	SE	Q	Lower CI	Upper CI	Critical Mean	p-value	Difference	SE	Q	Lower CI	Upper CI	Critical Mean	p-value
Col_Mock-Col_Ct	0.064	0.06725	0.9517	-0.2587	0.3867	0.3227	0.9998	0.584	0.1204	4.8504	0.00626	1.1617	0.5777	0.04557
Col_Mock-Col_Ci	0.014	0.06725	0.2082	-0.3087	0.3367	0.3227	1	0.748	0.1204	6.2125	0.1703	1.3257	0.5777	0.003039
Col_Mock-Col_Fo47	0.086	0.06725	1.2789	-0.2367	0.4087	0.3227	0.9976	0.296	0.1204	2.4584	-0.2817	0.8737	0.5777	0.8076
Col_Mock-Col_Fo5176	0.106	0.06725	1.5763	-0.2167	0.4287	0.3227	0.9878	0.58	0.1204	4.8172	0.00226	1.1577	0.5777	0.04836
Col_Mock-fmo1_Mock	0.008	0.06725	0.119	-0.3147	0.3307	0.3227	1	0.446	0.1204	3.7042	-0.1317	1.0237	0.5777	0.2703
Col_Mock-fmo1_Ct	0.086	0.06725	1.2789	-0.2367	0.4087	0.3227	0.9976	0.406	0.1204	3.372	-0.1717	0.9837	0.5777	0.3992
Col_Mock-fmo1_Ci	0.14	0.06725	2.0819	-0.1827	0.4627	0.3227	0.9212	0.418	0.1204	3.4717	-0.1597	0.9957	0.5777	0.3576
Col_Mock-fmo1_Fo47	0.154	0.06725	2.2901	-0.1687	0.4767	0.3227	0.8655	0.356	0.1204	2.9568	-0.2217	0.9337	0.5777	0.5897
Col_Mock-fmo1_Fo5176	0.192	0.06725	2.8551	-0.1307	0.5147	0.3227	0.6374	0.244	0.1204	2.0265	-0.3337	0.8217	0.5777	0.933
Col_Mock-ugt76b1_Mock	0.112	0.06725	1.6655	-0.2107	0.4347	0.3227	0.9818	1.502	0.1204	12.4748	0.9243	2.0797	0.5777	1.494e-09
Col_Ct-Col_Ci	0.078	0.06725	1.1599	-0.2447	0.4007	0.3227	0.999	0.164	0.1204	1.3621	-0.4137	0.7417	0.5777	0.996
Col_Ct-Col_Fo47	0.022	0.06725	0.3272	-0.3007	0.3447	0.3227	1	0.288	0.1204	2.392	-0.2897	0.8657	0.5777	0.8318
Col_Ct-Col_Fo5176	0.042	0.06725	0.6246	-0.2807	0.3647	0.3227	1	0.004	0.1204	0.03322	-0.5737	0.5817	0.5777	1
Col_Ct-fmo1_Mock	0.072	0.06725	1.0707	-0.2507	0.3947	0.3227	0.9995	1.03	0.1204	8.5547	0.4523	1.6077	0.5777	1.45e-05
Col_Ct-fmo1_Ct	0.022	0.06725	0.3272	-0.3007	0.3447	0.3227	1	0.99	0.1204	8.2224	0.4123	1.5677	0.5777	3.172e-05
Col_Ct-fmo1_Ci	0.076	0.06725	1.1302	-0.2467	0.3987	0.3227	0.9992	1.002	0.1204	8.3221	0.4243	1.5797	0.5777	2.509e-05
Col_Ct-fmo1_Fo47	0.09	0.06725	1.3383	-0.2327	0.4127	0.3227	0.9966	0.94	0.1204	7.8072	0.3623	1.5177	0.5777	8.382e-05
Col_Ct-fmo1_Fo5176	0.128	0.06725	1.9034	-0.1947	0.4507	0.3227	0.9548	0.828	0.1204	6.8769	0.2503	1.4057	0.5777	0.0007059
Col_Ct-ugt76b1_Mock	0.048	0.06725	0.7138	-0.2747	0.3707	0.3227	1	0.918	0.1204	7.6244	0.3403	1.4957	0.5777	0.0001281
Col_Ci-Col_Fo47	0.1	0.06725	1.4871	-0.2227	0.4227	0.3227	0.9921	0.452	0.1204	3.7541	-0.1257	1.0297	0.5777	0.2535
Col_Ci-Col_Fo5176	0.12	0.06725	1.7845	-0.2027	0.4427	0.3227	0.9705	0.168	0.1204	1.3953	-0.4097	0.7457	0.5777	0.9952
Col_Ci-fmo1_Mock	0.006	0.06725	0.08922	-0.3167	0.3287	0.3227	1	1.194	0.1204	9.9168	0.6163	1.7717	0.5777	5.739e-07
Col_Ci-fmo1_Ct	0.1	0.06725	1.4871	-0.2227	0.4227	0.3227	0.9921	1.154	0.1204	9.5845	0.5763	1.7317	0.5777	1.262e-06
Col_Ci-fmo1_Ci	0.154	0.06725	2.2901	-0.1687	0.4767	0.3227	0.8655	1.166	0.1204	9.6842	0.5883	1.7437	0.5777	9.961e-07
Col_Ci-fmo1_Fo47	0.168	0.06725	2.4982	-0.1547	0.4907	0.3227	0.7924	1.104	0.1204	9.1693	0.5263	1.6817	0.5777	3.381e-06
Col_Ci-fmo1_Fo5176	0.206	0.06725	3.0633	-0.1167	0.5287	0.3227	0.5393	0.992	0.1204	8.239	0.4143	1.5697	0.5777	3.05e-05
Col_Ci-ugt76b1_Mock	0.126	0.06725	1.8737	-0.1967	0.4487	0.3227	0.9592	0.754	0.1204	6.2623	0.1763	1.3317	0.5777	0.00273
Col_Fo47-Col_Fo5176	0.02	0.06725	0.2974	-0.3027	0.3427	0.3227	1	0.284	0.1204	2.3588	-0.2937	0.8617	0.5777	0.8432
Col_Fo47-fmo1_Mock	0.094	0.06725	1.3978	-0.2287	0.4167	0.3227	0.9951	0.742	0.1204	6.1627	0.1643	1.3197	0.5777	0.003381
Col_Fo47-fmo1_Ct	0	0.06725	0	-0.3227	0.3227	0.3227	1	0.702	0.1204	5.8305	0.1243	1.2797	0.5777	0.006798
Col_Fo47-fmo1_Ci	0.054	0.06725	0.803	-0.2687	0.3767	0.3227	1	0.714	0.1204	5.9301	0.1363	1.2917	0.5777	0.005526
Col_Fo47-fmo1_Fo47	0.068	0.06725	1.0112	-0.2547	0.3907	0.3227	0.9997	0.652	0.1204	5.4152	0.07426	1.2297	0.5777	0.01573
Col_Fo47-fmo1_Fo5176	0.106	0.06725	1.5763	-0.2167	0.4287	0.3227	0.9878	0.54	0.1204	4.485	-0.03774	1.1177	0.5777	0.0856
Col_Fo47-ugt76b1_Mock	0.026	0.06725	0.3866	-0.2967	0.3487	0.3227	1	1.206	0.1204	10.0164	0.6283	1.7837	0.5777	4.533e-07
Col_Fo5176-fmo1_Mock	0.114	0.06725	1.6952	-0.2087	0.4367	0.3227	0.9794	1.026	0.1204	8.5214	0.4483	1.6037	0.5777	1.568e-05
Col_Fo5176-fmo1_Ct	0.02	0.06725	0.2974	-0.3027	0.3427	0.3227	1	0.986	0.1204	8.1892	0.4083	1.5637	0.5777	3.429e-05
Col_Fo5176-fmo1_Ci	0.034	0.06725	0.5056	-0.2887	0.3567	0.3227	1	0.998	0.1204	8.2889	0.4203	1.5757	0.5777	2.713e-05
Col_Fo5176-fmo1_Fo47	0.048	0.06725	0.7138	-0.2747	0.3707	0.3227	1	0.936	0.1204	7.7739	0.3583	1.5137	0.5777	9.056e-05
Col_Fo5176-fmo1_Fo5176	0.086	0.06725	1.2789	-0.2367	0.4087	0.3227	0.9976	0.824	0.1204	6.8437	0.2463	1.4017	0.5777	0.0007604
Col_Fo5176-ugt76b1_Mock	0.006	0.06725	0.08922	-0.3167	0.3287	0.3227	1	0.922	0.1204	7.6577	0.3443	1.4997	0.5777	0.0001186
fmo1_Mock-fmo1_Ct	0.094	0.06725	1.3978	-0.2287	0.4167	0.3227	0.9951	0.04	0.1204	0.3322	-0.5377	0.6177	0.5777	1
fmo1_Mock-fmo1_Ci	0.148	0.06725	2.2008	-0.1747	0.4707	0.3227	0.8916	0.028	0.1204	0.2326	-0.5497	0.6057	0.5777	1
fmo1_Mock-fmo1_Fo47	0.162	0.06725	2.409	-0.1607	0.4847	0.3227	0.8257	0.09	0.1204	0.7475	-0.4877	0.6677	0.5777	1
fmo1_Mock-fmo1_Fo5176	0.2	0.06725	2.9741	-0.1227	0.5227	0.3227	0.5815	0.202	0.1204	1.6777	-0.3757	0.7797	0.5777	0.9808
fmo1_Mock-ugt76b1_Mock	0.12	0.06725	1.7845	-0.2027	0.4427	0.3227	0.9705	1.948	0.1204	16.1791	1.3703	2.5257	0.5777	1.451e-11
fmo1_Ct-fmo1_Ci	0.054	0.06725	0.803	-0.2687	0.3767	0.3227	1	0.012	0.1204	0.09967	-0.5657	0.5897	0.5777	1
fmo1_Ct-fmo1_Fo47	0.068	0.06725	1.0112	-0.2547	0.3907	0.3227	0.9997	0.05	0.1204	0.4153	-0.5277	0.6277	0.5777	1
fmo1_Ct-fmo1_Fo5176	0.106	0.06725	1.5763	-0.2167	0.4287	0.3227	0.9878	0.162	0.1204	1.3455	-0.4157	0.7397	0.5777	0.9964
fmo1_Ct-ugt76b1_Mock	0.026	0.06725	0.3866	-0.2967	0.3487	0.3227	1	1.908	0.1204	15.8469	1.3303	2.4857	0.5777	1.499e-11
fmo1_Ci-fmo1_Fo47	0.014	0.06725	0.2082	-0.3087	0.3367	0.3227	1	0.062	0.1204	0.5149	-0.5157	0.6397	0.5777	1
fmo1_Ci-fmo1_Fo5176	0.052	0.06725	0.7733	-0.2707	0.3747	0.3227	1	0.174	0.1204	1.4452	-0.4037	0.7517	0.5777	0.9937
fmo1_Ci-ugt76b1_Mock	0.028	0.06725	0.4164	-0.2947	0.3507	0.3227	1	1.92	0.1204	15.9465	1.3423	2.4977	0.5777	1.481e-11
fmo1_Fo47-fmo1_Fo5176	0.038	0.06725	0.5651	-0.2847	0.3607	0.3227	1	0.112	0.1204	0.9302	-0.4657	0.6897	0.5777	0.9998
fmo1_Fo47-ugt76b1_Mock	0.042	0.06725	0.6246	-0.2807	0.3647	0.3227	1	1.858	0.1204	15.4316	1.2803	2.4357	0.5777	1.633e-11
fmo1_Fo5176-ugt76b1_Mock	0.08	0.06725	1.1896	-0.2427	0.4027	0.3227	0.9987	1.746	0.1204	14.5014	1.1683	2.3237	0.5777	3.064e-11
Data of Fig. 5e, Size of Col and fmo1 plants inoculated with different microbes at the root
One-week-old plants grown on soil were inoculated with microbes. Data were collected 7 dpi, rosette projection area was analyzed with ImageJ (cm2)
	Col					fmo1
	Mock	Ct	Ci	Fo47	Fo5176	Mock	Ct	Ci	Fo47	Fo5176
Plant 1	1.5646	1.4566	1.1527	1.5797	1.1281	1.4566	1.3552	1.6757	1.6756	1.1156
Plant 2	1.4836	1.6587	1.4502	1.9022	1.5054	1.6587	1.6996	1.583	1.5896	1.5619
Plant 3	1.6076	1.2116	1.512	1.7027	1.0936	1.3716	1.5245	1.6285	1.2938	1.2887
Plant 4	1.8571	1.3848	1.5236	1.3677	1.2983	1.2848	1.6037	1.6416	1.7132	1.4072
Plant 5	1.3563	1.8541	1.2212	1.2975	1.0734	1.7641	1.5679	1.4852	1.6287	1.7027
Plant 6	1.2563	1.5787	1.2787	1.6597	0.9936	1.5787	1.3985	1.3513	1.3259	1.4633
Plant 7	1.8731	1.3704	1.5403	1.6117	1.6036	1.8863	1.4486	1.3207	1.3918	1.817
Plant 8	1.6417	1.5467	1.6859	1.4056	1.3961	1.5467	1.2479	1.2452	1.4795	1.6304
Plant 9	1.3892	1.7231	1.0969	1.4119	1.1211	1.7231	1.7615	1.6728	1.7999	1.3438
Plant 10	1.5776	1.4395	1.1568	1.7048	1.2162	1.4395	1.7911	1.7501	1.5883	1.5903
Two-way ANOVA results
Source	DF	Sum of Square	Mean Square	F Statistic	P-value
Factor A - Genotypes	1	0.189	0.189	5.1637 (1,90)	0.02545
Factor B - Treatment	4	0.5701	0.1425	3.894 (4,90)	0.005801
Interaction AB	4	0.2753	0.06883	1.8805 (4,90)	0.1207
Error	90	3.2942	0.0366
Total	99	4.3286	0.04372
Post Hoc Tukey results
Comparison	Difference	SE	Q	Lower CI	Upper CI	Critical Mean	p-value
Col_Mock-Col_Ct	0.03829	0.0605	0.6329	-0.2393	0.3159	0.2776	1
Col_Mock-Col_Ci	0.1989	0.0605	3.2873	-0.07871	0.4765	0.2776	0.384
Col_Mock-Col_Fo47	0.00364	0.0605	0.06017	-0.2739	0.2812	0.2776	1
Col_Mock-Col_Fo5176	0.3178	0.0605	5.2525	0.04018	0.5954	0.2776	0.01241
Col_Mock-fmo1_Mock	0.0103	0.0605	0.1702	-0.2673	0.2879	0.2776	1
Col_Mock-fmo1_Ct	0.02086	0.0605	0.3448	-0.2567	0.2984	0.2776	1
Col_Mock-fmo1_Ci	0.0253	0.0605	0.4182	-0.2523	0.3029	0.2776	1
Col_Mock-fmo1_Fo47	0.01208	0.0605	0.1997	-0.2655	0.2897	0.2776	1
Col_Mock-fmo1_Fo5176	0.06862	0.0605	1.1342	-0.209	0.3462	0.2776	0.9984
Col_Ct-Col_Ci	0.1606	0.0605	2.6544	-0.117	0.4382	0.2776	0.6842
Col_Ct-Col_Fo47	0.04193	0.0605	0.6931	-0.2357	0.3195	0.2776	1
Col_Ct-Col_Fo5176	0.2795	0.0605	4.6196	0.00189	0.5571	0.2776	0.04705
Col_Ct-fmo1_Mock	0.04859	0.0605	0.8031	-0.229	0.3262	0.2776	0.9999
Col_Ct-fmo1_Ct	0.01743	0.0605	0.2881	-0.2602	0.295	0.2776	1
Col_Ct-fmo1_Ci	0.01299	0.0605	0.2147	-0.2646	0.2906	0.2776	1
Col_Ct-fmo1_Fo47	0.02621	0.0605	0.4332	-0.2514	0.3038	0.2776	1
Col_Ct-fmo1_Fo5176	0.03033	0.0605	0.5013	-0.2473	0.3079	0.2776	1
Col_Ci-Col_Fo47	0.2025	0.0605	3.3475	-0.07507	0.4801	0.2776	0.3579
Col_Ci-Col_Fo5176	0.1189	0.0605	1.9651	-0.1587	0.3965	0.2776	0.9274
Col_Ci-fmo1_Mock	0.2092	0.0605	3.4576	-0.06841	0.4868	0.2776	0.3127
Col_Ci-fmo1_Ct	0.178	0.0605	2.9425	-0.09957	0.4556	0.2776	0.5457
Col_Ci-fmo1_Ci	0.1736	0.0605	2.8691	-0.104	0.4512	0.2776	0.5815
Col_Ci-fmo1_Fo47	0.1868	0.0605	3.0876	-0.09079	0.4644	0.2776	0.4757
Col_Ci-fmo1_Fo5176	0.1303	0.0605	2.1531	-0.1473	0.4078	0.2776	0.8796
Col_Fo47-Col_Fo5176	0.3214	0.0605	5.3126	0.04382	0.599	0.2776	0.01083
Col_Fo47-fmo1_Mock	0.00666	0.0605	0.1101	-0.2709	0.2842	0.2776	1
Col_Fo47-fmo1_Ct	0.0245	0.0605	0.405	-0.2531	0.3021	0.2776	1
Col_Fo47-fmo1_Ci	0.02894	0.0605	0.4784	-0.2486	0.3065	0.2776	1
Col_Fo47-fmo1_Fo47	0.01572	0.0605	0.2598	-0.2619	0.2933	0.2776	1
Col_Fo47-fmo1_Fo5176	0.07226	0.0605	1.1944	-0.2053	0.3498	0.2776	0.9976
Col_Fo5176-fmo1_Mock	0.3281	0.0605	5.4227	0.05048	0.6057	0.2776	0.008419
Col_Fo5176-fmo1_Ct	0.2969	0.0605	4.9077	0.01932	0.5745	0.2776	0.02624
Col_Fo5176-fmo1_Ci	0.2925	0.0605	4.8343	0.01488	0.5701	0.2776	0.03056
Col_Fo5176-fmo1_Fo47	0.3057	0.0605	5.0528	0.0281	0.5833	0.2776	0.01927
Col_Fo5176-fmo1_Fo5176	0.2491	0.0605	4.1182	-0.02844	0.5267	0.2776	0.1175
fmo1_Mock-fmo1_Ct	0.03116	0.0605	0.515	-0.2464	0.3087	0.2776	1
fmo1_Mock-fmo1_Ci	0.0356	0.0605	0.5884	-0.242	0.3132	0.2776	1
fmo1_Mock-fmo1_Fo47	0.02238	0.0605	0.3699	-0.2552	0.3	0.2776	1
fmo1_Mock-fmo1_Fo5176	0.07892	0.0605	1.3045	-0.1987	0.3565	0.2776	0.9953
fmo1_Ct-fmo1_Ci	0.00444	0.0605	0.07339	-0.2731	0.282	0.2776	1
fmo1_Ct-fmo1_Fo47	0.00878	0.0605	0.1451	-0.2688	0.2864	0.2776	1
fmo1_Ct-fmo1_Fo5176	0.04776	0.0605	0.7894	-0.2298	0.3253	0.2776	0.9999
fmo1_Ci-fmo1_Fo47	0.01322	0.0605	0.2185	-0.2644	0.2908	0.2776	1
fmo1_Ci-fmo1_Fo5176	0.04332	0.0605	0.716	-0.2343	0.3209	0.2776	1
fmo1_Fo47-fmo1_Fo5176	0.05654	0.0605	0.9346	-0.221	0.3341	0.2776	0.9997

## Sheet: Extended Data Fig. 3
Data of Fig. 3, Pst bacterial counts of infected UGT76B1 TSKO lines. 2 hpi, leaves harvested at 2 hour post inoculation, representing the initial bacterial number as control of uniform Pst infiltration; 3 dpi, leaves harvested 3 days post inoculation.
Fig. 3a. For each treatment, 12 plants were included, 6 plants for each time points. Each plant was infiltrated at 2 leaves. In total, 12 leaves were haversted, with three leaves bulked as one sample (i.e., constituting four groups). 1/24/1 and 1/25/2, fluorescent labelled UGT76B1 complementation line; 1/3/7 and 1/4/2, fluorescent labelled UGT76B1 over-expression line.
cfu/cm2 Log10	2 hpi						2 dpi
	Col-0	ugt76b1	1/24/1	1/25/2	1/3/7	1/4/2	Col-0	ugt76b1	1/24/1	1/25/2	1/3/7	1/4/2
Sample 1	2.24	2.2176	2.19542	2.32981	2.37641	2.28135	5.09136	3.30103	5.27978	5.50877	6.22957	6.34242
Sample 2	2.37	2.3226	2.29937	2.36245	2.31521	2.36151	5.17712	4.15527	5.3902	5.3384	6.36941	6.8624
Sample 3	2.34	2.3868	2.33906	2.17347	2.15174	2.13022	5.57716	3.57712	5.00103	5.08705	6.99818	6.47815
Sample 4	2.31	2.2176	2.26195	2.25339	2.23085	2.18624	5.33136	3.74139	5.1624	5.60789	6.30402	6.59897
Post Hoc Tukey results
	2 hpi							3 dpi
Comparison	Difference	SE	Q	Lower CI	Upper CI	Critical Mean	p-value	Difference	SE	Q	Lower CI	Upper CI	Critical Mean	p-value
Col-ugt76b1	0.0275	0.04146	0.6633	-0.1588	0.2138	0.1863	0.9967	1.6	0.1337	11.9643	0.999	2.201	0.601	1.451e-06
Col-1/24/1	0.04	0.04146	0.9648	-0.1463	0.2263	0.1863	0.9817	0.0875	0.1337	0.6543	-0.5135	0.6885	0.601	0.9969
Col-1/25/2	0.0375	0.04146	0.9045	-0.1488	0.2238	0.1863	0.9863	0.0925	0.1337	0.6917	-0.5085	0.6935	0.601	0.996
Col-1/3/7	0.045	0.04146	1.0854	-0.1413	0.2313	0.1863	0.9696	1.18	0.1337	8.8237	0.579	1.781	0.601	8.782e-05
Col-1/4/2	0.075	0.04146	1.8091	-0.1113	0.2613	0.1863	0.7921	1.275	0.1337	9.534	0.674	1.876	0.601	3.289e-05
ugt76b1-1/24/1	0.0125	0.04146	0.3015	-0.1738	0.1988	0.1863	0.9999	1.5125	0.1337	11.31	0.9115	2.1135	0.601	3.241e-06
ugt76b1-1/25/2	0.01	0.04146	0.2412	-0.1763	0.1963	0.1863	1	1.6925	0.1337	12.656	1.0915	2.2935	0.601	6.381e-07
ugt76b1-1/3/7	0.0175	0.04146	0.4221	-0.1688	0.2038	0.1863	0.9996	2.78	0.1337	20.788	2.179	3.381	0.601	2.527e-10
ugt76b1-1/4/2	0.0475	0.04146	1.1457	-0.1388	0.2338	0.1863	0.9619	2.875	0.1337	21.4983	2.274	3.476	0.601	1.442e-10
1/24/1-1/25/2	0.0025	0.04146	0.0603	-0.1838	0.1888	0.1863	1	0.18	0.1337	1.346	-0.421	0.781	0.601	0.9271
1/24/1-1/3/7	0.005	0.04146	0.1206	-0.1813	0.1913	0.1863	1	1.2675	0.1337	9.478	0.6665	1.8685	0.601	3.55e-05
1/24/1-1/4/2	0.035	0.04146	0.8442	-0.1513	0.2213	0.1863	0.9899	1.3625	0.1337	10.1883	0.7615	1.9635	0.601	1.368e-05
1/25/2-1/3/7	0.0075	0.04146	0.1809	-0.1788	0.1938	0.1863	1	1.0875	0.1337	8.132	0.4865	1.6885	0.601	0.000235
1/25/2-1/4/2	0.0375	0.04146	0.9045	-0.1488	0.2238	0.1863	0.9863	1.1825	0.1337	8.8424	0.5815	1.7835	0.601	8.555e-05
1/3/7-1/4/2	0.03	0.04146	0.7236	-0.1563	0.2163	0.1863	0.995	0.095	0.1337	0.7104	-0.506	0.696	0.601	0.9954
Fig. 3b. For each treatment, 12 plants were included, 6 plants for each time points. Each plant was infiltrated at 2 leaves. In total, 12 leaves were haversted, and three leaves bulked as one sample (i.e., constituting four groups). mTFP, fluorescent labelled UGT76B1 complementation line; b1co-1 and -2, TSKO of UGT76B1 in cortex; b1en-1 and -2, TSKO of UGT76B1 in endodermis.
cfu/cm2 Log10	2 hpi							2 dpi
	Col	b1	mTFP	b1co-1	b1co-2	b1en	b1en	Col	b1	mTFP	b1co-1	b1co-2	b1en	b1en
Sample 1	2.33742	2.3608	2.31358	2.31428	2.35985	2.31266	2.28135	5.09	3.71	5.59	4.92	4.95	4.18	4.01
Sample 2	2.08783	2.06695	2.49338	2.00892	2.31884	2.27246	2.36151	5.38	4.07	5.31	4.71	4.79	3.76	3.92
Sample 3	2.12109	2.07866	2.04628	2.16437	2.02582	2.06633	2.13022	5.52	3.89	5.23	4.62	4.52	3.65	3.73
Sample 4	2.39679	2.46869	2.05788	2.32698	2.01672	1.97639	2.18624	5.36	3.82	5.12	4.48	4.42	3.57	3.64
Post Hoc Tukey results
	2 hpi							3 dpi
Comparison	Difference	SE	Q	Lower CI	Upper CI	Critical Mean	p-value	Difference	SE	Q	Lower CI	Upper CI	Critical Mean	p-value
Col-ugt76b1	0.0075	0.08465	0.0886	-0.3817	0.3967	0.3892	1	1.465	0.102	14.3655	0.9962	1.9338	0.4688	2.819e-08
Col-mTFP	0.01	0.08465	0.1181	-0.3792	0.3992	0.3892	1	0.025	0.102	0.2451	-0.4438	0.4938	0.4688	1
Col-b1co-1	0.035	0.08465	0.4135	-0.3542	0.4242	0.3892	0.9999	0.655	0.102	6.4228	0.1862	1.1238	0.4688	0.002873
Col-b1co-2	0.055	0.08465	0.6498	-0.3342	0.4442	0.3892	0.9991	0.6675	0.102	6.5454	0.1987	1.1363	0.4688	0.002356
Col-b1en-1	0.08	0.08465	0.9451	-0.3092	0.4692	0.3892	0.9931	1.5475	0.102	15.1745	1.0787	2.0163	0.4688	1.07e-08
Col-b1en-2	0.0025	0.08465	0.02953	-0.3867	0.3917	0.3892	1	1.5125	0.102	14.8313	1.0437	1.9813	0.4688	1.607e-08
ugt76b1-mTFP	0.0175	0.08465	0.2067	-0.3717	0.4067	0.3892	1	1.44	0.102	14.1204	0.9712	1.9088	0.4688	3.807e-08
ugt76b1-b1co-1	0.0425	0.08465	0.5021	-0.3467	0.4317	0.3892	0.9998	0.81	0.102	7.9427	0.3412	1.2788	0.4688	0.0002477
ugt76b1-b1co-2	0.0625	0.08465	0.7384	-0.3267	0.4517	0.3892	0.9982	0.7975	0.102	7.8201	0.3287	1.2663	0.4688	0.0003013
ugt76b1-b1en-1	0.0875	0.08465	1.0337	-0.3017	0.4767	0.3892	0.9889	0.0825	0.102	0.809	-0.3863	0.5513	0.4688	0.997
ugt76b1-b1en-2	0.005	0.08465	0.05907	-0.3842	0.3942	0.3892	1	0.0475	0.102	0.4658	-0.4213	0.5163	0.4688	0.9999
mTFP-b1co-1	0.025	0.08465	0.2953	-0.3642	0.4142	0.3892	1	0.63	0.102	6.1777	0.1612	1.0988	0.4688	0.004268
mTFP-b1co-2	0.045	0.08465	0.5316	-0.3442	0.4342	0.3892	0.9997	0.6425	0.102	6.3002	0.1737	1.1113	0.4688	0.003502
mTFP-b1en-1	0.07	0.08465	0.827	-0.3192	0.4592	0.3892	0.9966	1.5225	0.102	14.9293	1.0537	1.9913	0.4688	1.43e-08
mTFP-b1en-2	0.0125	0.08465	0.1477	-0.3767	0.4017	0.3892	1	1.4875	0.102	14.5861	1.0187	1.9563	0.4688	2.157e-08
b1co-1-b1co-2	0.02	0.08465	0.2363	-0.3692	0.4092	0.3892	1	0.0125	0.102	0.1226	-0.4563	0.4813	0.4688	1
b1co-1-b1en-1	0.045	0.08465	0.5316	-0.3442	0.4342	0.3892	0.9997	0.8925	0.102	8.7517	0.4237	1.3613	0.4688	6.912e-05
b1co-1-b1en-2	0.0375	0.08465	0.443	-0.3517	0.4267	0.3892	0.9999	0.8575	0.102	8.4085	0.3887	1.3263	0.4688	0.0001184
b1co-2-b1en-1	0.025	0.08465	0.2953	-0.3642	0.4142	0.3892	1	0.88	0.102	8.6291	0.4112	1.3488	0.4688	8.37e-05
b1co-2-b1en-2	0.0575	0.08465	0.6793	-0.3317	0.4467	0.3892	0.9989	0.845	0.102	8.2859	0.3762	1.3138	0.4688	0.0001436
b1en-1-b1en-2	0.0825	0.08465	0.9746	-0.3067	0.4717	0.3892	0.9918	0.035	0.102	0.3432	-0.4338	0.5038	0.4688	1

## Sheet: Extended Data Fig. 4
Data of Extended Data Fig. 4a, Growth curve of UGT76B1 TSKO plants
Day, days of plant growth. Rosette projection counted by pixel, 500 pixels = 1 cm2; The experiment was repeated twice yielding the same trend. Plants were grown using a plant phenotyping and caring station (PSI, Czech Republic) PSI, each pot was automatically watered to the same weight and data were collected by fluorescent camera at 06:00 every morning. Col, wildtype; mTFP, ugt76b1 mutant comple…
	Day3	Day4	Day5	Day6	Day7	Day8	Day9	Day10	Day11	Day12	Day13	Day14	Day15	Day16	Day17	Day18	Day19	Day20	Day21	Day22
Col_1	100	148	204	264	369	484	577	469	602	730	1658L4:O4	2200	3099	3725	4991	4354	4995	6790	8322	10186
Col_2	84	111	150	195	278	368	439	689	842	1128	1272	1843	2636	3097	4507	6170	7697	9853	11559	13211
Col_3	117	147	204	267	364	500	577	622	833	1039	1424	1393	2366	3211	3768	5307	6467	8350	9631	10841
Col_4	113	163	225	371	504	664	797	737	949	1237	1772	2278	3212	3903	5296	6070	7392	9592	11306	11941
Col_5	109	163	212	172	184	304	363	757	931	1254	925	1248	1723	2664	3298	6608	8536	10743	12180	13245
Col_6	80	111	150	258	275	436	534	609	749	997	1430	1932	2663	3490	4662	7055	9341	11681	13478	15364
Col_7	103	157	211	222	245	398	484	671	861	1106	1393	1704	2364	3100	4067	6241	8134	10477	12142	13390
Col_8	157	221	291	262	286	451	562	802	1065	1357	1542	1947	2787	3591	4720	8144	10000	12213	13844	14461
Col_9	69	95	130	301	299	477	612	888.25	1003	1285	1606	2363	2971	3859	4981	6248	8351	11142	12952	14225
Col_10	108	142	195	232	209	386	493	707.3	793	1061	1304	1822	2295	3395	4653	5589	7094	9821	11622	12649
Col_11	87	121	163	265	252	418	527	827.2	977	1262	1589	2384	2929	3783	4829	5470	7074	9244	10872	12409
Col_12	112	145	210	333	304	516	659	1106.05	1352	1846	2158	3025	3671	4892	5718	6639	8611	10898	12595	13486
mTFP_1	108	158	221	256	350	467	548	641	838	1106	1812	2325	3216	3743	5198	6145	7613	9356	10474	11882
mTFP_2	89	125	190	245	341	445	544	694	920	1162	1659	2122	2772	3510	4968	8804	7430	9289	10602	11874
mTFP_3	71	100	149	272	384	494	570	1049	1404	1713	1179	1696	2472	3211	4315	6719	10818	13399	14797	15272
mTFP_4	118	158	233	238	230	414	488	758	955	1367	1800	2449	3409	4102	5274	7105	8448	10737	12732	14322
mTFP_5	105	152	206	237	240	411	512	781	1028	1351	1461	1877	2443	3309	4511	7173	8962	10830	12007	12848
mTFP_6	115	165	205	363	389	624	806	722	947	1236	1571	1853	2663	3249	4413	6675	9307	11575	13797	15077
mTFP_7	108	161	218	293	314	486	578	587	729	850	2302	3062	4002	5160	6981	4784	8729	11244	12931	14807
mTFP_8	82	130	183	342	302	478	624	866	1067	1390	1769	2232	3089	3989	5261	6336	6386	8302	9965	11431
mTFP_9	89	124	182	284	259	471	588	860.2	976	1474	1755	2483	3192	3918	4782	5645	8309	11115	13300	14256
mTFP_10	142	211	296	236	200	384	492	705.364	879	1268	1418	2264	2967	3784	5012	6450	7484	9771	12049	13718
mTFP_11	119	166	234	326	315	526	674	1015.04	1052	1390	1790	2566	3087	4293	5756	6583.6	8388	10464	13069	13387
ugt76b1_1	71	100	139	141	190	252	298	503	641	804	1134	1531	2069	2421	3007	4344	5066	6460	7561	9174
ugt76b1_2	49	53	88	182	252	318	380	463	601	750	923	1245	1767	2250	2823	3849	4643	5812	6896	8772
ugt76b1_3	65	73	130	139	208	270	307	377	502	604	954	1276	1732	2127	2766	3015	3624	4754	5439	6492
ugt76b1_4	94	108	139	185	180	325	389	387	497	631	1129	1544	2185	2559	3387	3330	3894	4840	5781	7172
ugt76b1_5	58	80	113	162	174	277	348	512	662	833	1083	1435	1915	2594	3290	3933	5081	6205	7171	7918
ugt76b1_6	76	109	142	135	135	238	291	429	553	706	1064	1345	1735	2412	2973	4330	5248	7019	8514	9873
ugt76b1_7	57	72	99	133	153	247	302	456	571	729	826	1073	1481	1915	2430	3688	4676	5800	7050	7966
ugt76b1_8	68	98	140	207	182	329	418	550	693	874	840	1070	1439	1931	2472	3996	5137	6079	6700	8109
ugt76b1_9	66	89	126	154	162	274	347	510.4	581	771	894	1405	1661	2050	2981	3979	5155	6674	7984	9316
ugt76b1_10	58	74	106	229	190	330	411	418.528	661	899	1095	1651	1962	2331.58	3012	3836	4968	6402	7691	9235
ugt76b1_11	68	76	97	206	199	335	436	602.272	533	705	873	1315	1648	2565	3746	4425	5626	6914	7739	9265
ugt76b1-Cortex_1	76	109	180	221	340	430	493	644	829	1032	1353	1767	2705	2874	3415	4633	5520	6704	7910	9488
ugt76b1-Cortex_2	94	136	190	221	313	407	486	629	759	1032	1578	1973	2763	3272	3918	6140	7344	9994	11095	12761
ugt76b1-Cortex_3	89	127	184	214	307	395	450	751	951	1146	1397	1863	2760	3377	4602	6587	7956	10184	11451	13117
ugt76b1-Cortex_4	122	166	235	228	307	411	487	792	1019	1239	1791	2209	3245	3839	4434	6351	7945	10711	12219	13502
ugt76b1-Cortex_5	90	134	171	244	245	416	510	649	816	1028	1491	1920	2524	3238	3605	4791	6238	7541	8944	9923
ugt76b1-Cortex_6	97	144	179	231	260	425	496	705	909	1180	1411	2005	2688	3641	4745	5431	7060	8054	8836	9773
ugt76b1-Cortex_7	87	123	174	268	293	469	591	691	867	1074	1731	2254	2942	3877	4986	3914	4917	6142	7091	8375
ugt76b1-Cortex_8	100	131	180	265	294	477	585	830	1102	1364	1600	2101	2808	3766	4680	4657	5736	7177	8682	10735
ugt76b1-Cortex_9	100	134	198	261	234	423	527	700.5	874	1108	1130	1890	2302	2803.81	3415.01	4375	5507	6797	8448	9494
ugt76b1-Cortex_10	82	128	186	292	268	447	576	695	814	1103	1364	2008	2549	3235.76	4107.54	5082	6502	7602	8934	10504
ugt76b1-Cortex_11	99	141	213	273	255	438	559	657.5	756	990	1236	1745	2102	2532.04	4195.02	5858	7700	10016	12322	13896
ugt76b1-Cortex_12	92	138	215	322	309	507	684	778.5	873	1133	1408	2102	2567	3134.87	4028.35	4961	5804	7523	9269	11169
ugt76b1-Endodermis_1	100	140	205	238	333	416	502	673	838	1094	1631	2200	3128	3554	4529	4003	4534	5417	6540	8057
ugt76b1-Endodermis_2	107	148	200	229	308	381	453	745	981	1162	1446	2074	2958	3495	4207	4163	4430	5312	6664	7652
ugt76b1-Endodermis_3	110	158	217	222	320	406	513	759	997	1232	1517	2059	2881	3285	3659	4731	5222	6347	7628	8714
ugt76b1-Endodermis_4	88	128	175	263	370	466	513	576	751	929	1436	1888	2644	3066	3657	3051	3471	4224	5307	6460
ugt76b1-Endodermis_5	104	137	180	232	243	414	524	751	903	1223	1511	1889	2533	3158	3656	4330	5122	6004	7320	8764
ugt76b1-Endodermis_6	103	144	181	264	283	456	571	760	952	1179	1577	2109	2832	3576	3958	4235	5031	6493	8033	9710
ugt76b1-Endodermis_7	98	137	180	275	289	465	590	737	903	1117	1721	2231	2889	3642	4066	4439	5492	6736	8002	9223
ugt76b1-Endodermis_8	111	166	208	206	218	369	456	653	856	1101	1193	1483	1930	2722	2992	3584	4092	4924	5971	7381
ugt76b1-Endodermis_9	91	132	179	304	278	490	606	766.5	927	1229	1478	2174	2733	3435.74	4319.17	5354	6721	8382	9585	11060
ugt76b1-Endodermis_10	107	154	210	296	278	479	621	668	715	1038	1289	1956	2564	3360.99	4405.71	5127	6485	7863	9405	10521
ugt76b1-Endodermis_11	105	146	213	317	301	475	600	734	868	1168	1552	2278	2661	3108.39	3431.01	3845	4672	5680	6873	7648
ugt76b1-Endodermis_12	76	111	157	250	239	416	517	753.5	990	1360	1650	2318	2796	3372.57	3668.03	3943	4686	6063	7621	8854

## Sheet: Extended Data Fig. 7
Data of Extended data Fig. 7a, Gene expression of UGT76B1 and FMO1 in both root and shoot 2 day after root inoculation with Ci
Primer effciency		1.01			0.98				0.99				Mock leaf as control			0.93				Mock leaf as control
Gene name		S16			UBQ5				UGT76B1							FMO1
		T1	T2	Average	T1	T2	Average	Geomean	T1	T2	Average	ΔCt	ΔΔCt	NRQ	Set to 1	T1	T2	Average	ΔCt	ΔΔCt	NRQ	Set to 1
Mock	Leaf 1	18.9916	19.0645	18.8397	26.2139	26.3898	26.8386	22.4862	35.5785	35.5993	35.5889	13.1027	-0.586621	1.49732	1.34024	36.7435	37.0418	36.8927	14.4064	0.651192	0.6517	0.617494
	Leaf 2	19.2138	19.1196	18.9769	28.0153	27.9256	28.5413	23.2729	36.2694	36.1064	36.1879	12.915	-0.774251	1.70368	1.52495	35.9996	36.0474	36.0235	12.7506	-0.938651	1.8537	1.7564
	Leaf 3	18.8972	18.851	18.6872	26.5514	27.0142	27.3294	22.5989	36.7755	36.7036	36.7396	14.1406	0.45135	0.733014	0.656117	36.249	36.4657	36.3573	13.7584	0.0691504	0.95555	0.905397
	Leaf 4	18.4933	18.3781	18.2532	25.4879	26.7508	26.6524	22.0565	36.6982	36.6125	36.6553	14.5988	0.909521	0.534794	0.478692	36.0088	36.3151	36.162	14.1054	0.416121	0.76063	0.720707
	Root 1	23.1669	23.1625	22.9353	34.009	34.0309	34.7142	28.2167	34.0961	34.0232	34.0597	5.84294	-7.84636	221.263	198.051	35.3895	35.0701	35.2298	7.01309	-6.67621	80.6196	76.3881
	Root 2	23.9079	24.0958	23.7642	33.1951	32.9053	33.7247	28.3097	32.1614	32.2804	32.2209	3.91117	-9.77812	836.03	748.326	36.5975	36.7021	36.6498	8.34007	-5.34922	33.6907	31.9223
	Root 3	23.9587	24.077	23.78	33.5151	33.49	34.1863	28.5123	33.4505	33.4758	33.4631	4.95085	-8.73845	408.801	365.915	36.0086	35.9855	35.9971	7.48475	-6.20455	59.1226	56.0195
	Root 4	24.8302	25.0081	24.6724	33.3467	33.5432	34.1275	29.0174	34.1325	34.1568	34.1446	5.12727	-8.56202	362.065	324.083	36.0491	36.2039	36.1265	7.10912	-6.58017	75.6861	71.7136
Ci root inoculation	Leaf 1	18.4285	18.2019	18.1339	24.6407	24.8431	25.2468	21.3968	25.8951	25.825	25.8601	4.46326	-9.22604	571.78	511.797	28.8619	28.7507	28.8063	7.40951	-6.27979	62.121	58.8605
	Leaf 2	19.1226	19.2352	18.989	25.9874	25.91	26.4783	22.4231	27.0912	26.9195	27.0053	4.58224	-9.10706	526.833	471.565	29.2712	29.0335	29.1523	6.72924	-6.96006	97.1618	92.0621
	Leaf 3	18.6769	18.6296	18.4686	25.1733	25.2508	25.7266	21.7975	26.7744	26.619	26.6967	4.89915	-8.79014	423.605	379.166	28.6725	28.5242	28.5983	6.8008	-6.88849	92.6956	87.8303
	Leaf 4	18.4875	18.4671	18.2944	24.9119	25.0121	25.4714	21.5866	27.3599	27.1312	27.2456	5.6589	-8.03039	251.135	224.79	27.9017	27.8031	27.8524	6.26575	-7.42354	131.779	124.863
	Root 1	24.5509	24.789	24.4257	37.7315	37.9322	38.6039	30.7071	37.1225	37.3214	37.2219	6.51482	-7.17447	139.352	124.733	37.8821	37.9129	37.8975	7.19037	-6.49892	71.7489	67.983
	Root 2	24.6609	24.8023	24.4867	36.1561	36.3153	36.9752	30.0899	37.7767	37.9684	37.8726	7.78265	-5.90664	58.2396	52.1299	36.0192	36.2711	36.1452	6.05525	-7.63404	151.341	143.398
	Root 3	24.4631	24.5961	24.2867	36.4415	36.5375	37.2342	30.0715	36.2508	36.3264	36.2886	6.21707	-7.47222	171.039	153.096	36.9645	37.096	37.0302	6.95872	-6.73057	83.5533	79.1679
	Root 4	24.1802	24.2017	23.9514	35.4733	35.4095	36.1647	29.4312	34.9786	35.1864	35.0825	5.65129	-8.03801	252.455	225.971	37.0156	37.1222	37.0689	7.63769	-6.05161	53.4664	50.6601
Welch two-sample t-test	UGT76B1				FMO1
	Ci_root - Mock_root		Ci_shoot - Mock_shoot		Ci_root - Mock_root		Ci_shoot - Mock_shoot
	Variable 1	Variable 2	Variable 1	Variable 2	Variable 1	Variable 2	Variable 1	Variable 2
Mean	409.094	138.983	1	396.83	59.0109	85.3022	1	90.9039
Variance	56236.2	5170.87	0.260452	16237.5	402.022	1637.58	0.26847	730.254
Observations	4	4	4	4	4	4	4	4
Pooled Variance	30703.5		8118.9		1019.8		365.261
Hypothesized Mean Difference	0		0		0		0
df	6		6		6		6
t Stat	2.18003		-6.21262		-1.16431		-6.6526
P(T<=t) one-tail	0.036029		0.00040142		0.144248		0.000278711
t Critical one-tail	1.94318		1.94318		1.94318		1.94318
P(T<=t) two-tail	0.0720579		0.000802839		0.288495	n.s.	0.000557421
t Critical two-tail	2.44691		2.44691		2.44691		2.44691
Data of Extended data Fig. 7b, root and shoot of 3-week-old arabidopsis grow on plant inoculated with Ci in root, sample harvested 2dpi.
NHP standard	Area Ratio (Target/ ISTD)	NHP conc. [ng/ µl]		Calibration Curves
NHP_0.1ng	0.001523	0.1		Conc. = (Peak ratio - 0.0016) / 0.0183
NHP_0.2ng	0.003851	0.2		R2=0.9974
NHP_0.5ng	0.009224	0.5
NHP_0.75ng	0.015523	0.75
NHP_1ng	0.017322	1
NHP_2.5ng	0.053152	2.5
NHP_5ng	0.096529	5
NHP_6ng	0.116541	6
NHP_8ng	0.144575	8
NHP_10ng	0.182513	10
NHP	Area Ratio (Target/ ISTD)	DW [mg]	NHP [ng/mg]	Welch two-sample t test
Ci_root_1	0.226133	20.21	12.1421		Ci_root - Mock_root		Ci_shoot - Mock_shoot
Ci_root_2	0.169193	19.82	9.24124		Variable 1	Variable 2	Variable 1	Variable 2
Ci_root_3	0.208818	19.99	11.329	Mean	9.77691	0.31701	4.79868	0.0457961
Ci_root_4	0.117815	19.86	6.39531	Variance	6.57508	0.00645823	2.40785	0.00127516
Ci_shoot_1	0.0974478	20.2	5.18573	Observations	4	4	4	4
Ci_shoot_2	0.12027	20.12	6.44603	Pooled Variance	3.29077		1.20456
Ci_shoot_3	0.0899861	19.91	4.85167	Hypothesized Mean Difference	0		0
Ci_shoot_4	0.0507702	19.82	2.7113	df	6		6
Mock_root_1	0.005685	19.81	0.225365	t Stat	7.37485		6.12432
Mock_root_2	0.00889248	19.83	0.401912	P(T<=t) one-tail	0.000159331		0.00043295
Mock_root_3	0.00665335	19.93	0.277109	t Critical one-tail	1.94318		1.94318
Mock_root_4	0.00821157	19.87	0.363652	P(T<=t) two-tail	0.000318661		0.000865901
Mock_shoot_1	0.00258891	20.21	0.0534775	t Critical two-tail	2.44691		2.44691
Mock_shoot_2	0.00319524	20.14	0.0865655
Mock_shoot_3	0.00239068	20.03	0.0431416
Mock_shoot_4	0.00134882	19.99	0
NHP-O-Gluc	Area Ratio (Target/ ISTD)	DW [mg]	Peak area/mg	Welch two-sample t test
Ci_root_1	0.110849	20.21	88025.1		Ci_root - Mock_root		Ci_shoot - Mock_shoot
Ci_root_2	0.0793069	19.82	64216.5		Variable 1	Variable 2	Variable 1	Variable 2
Ci_root_3	0.0698351	19.99	56066.1	Mean	68577.9	153688	24282.1	7128.14
Ci_root_4	0.0816785	19.86	66003.7	Variance	1.86796e+08	7.68816e+08	1.00762e+07	1.51138e+06
Ci_shoot_1	0.0331127	20.2	26307.7	Observations	4	4	4	4
Ci_shoot_2	0.0295445	20.12	23566.2	Pooled Variance	4.77806e+08		5.79379e+06
Ci_shoot_3	0.0336766	19.91	27145.5	Hypothesized Mean Difference	0		0
Ci_shoot_4	0.0248345	19.82	20109.1	df	6		6
Mock_root_1	0.197875	19.81	160305	t Stat	-5.50644		10.0785
Mock_root_2	0.141569	19.83	114574	P(T<=t) one-tail	0.000752902		2.76958e-05
Mock_root_3	0.223599	19.93	180053	t Critical one-tail	1.94318		1.94318
Mock_root_4	0.197875	19.87	159821	P(T<=t) two-tail	0.0015058		5.53916e-05
Mock_shoot_1	0.0107206	20.21	8513.18	t Critical two-tail	2.44691		2.44691
Mock_shoot_2	0.00707767	20.14	5639.89
Mock_shoot_3	0.00840581	20.03	6735.01
Mock_shoot_4	0.00949694	19.99	7624.49

## Sheet: Extended Data Fig. 9
Extended Data Fig. 9a, size of plant feed with different concentration of NHP Significant differences between treatment were analyzed by one-way ANOVA with post-hoc Tukey test as indicated by letters (P.adj. < 0.05).
Plant grow on 1/2 MS plate, 3-week-old, rosette projection area captured with ImageJ (cm2)
	Mock	0.2 µM	1 µM	5 µM	10 µM	50 µM	100 µM	250 µM
plant 1	2.36288	3.29576	2.33896	2.64784	1.3208	0.91728	0.65	0.02288
plant 2	1.51996	3.1538	2.2386	1.72276	1.196	0.72124	0.429	0.01768
plant 3	1.39828	3.04512	1.92764	1.71912	1.17364	0.71292	0.39936	0.01456
plant 4	1.25788	2.68528	1.86732	1.68064	1.16428	0.62348	0.30784	0.01092
plant 5	1.04364	2.33012	1.74252	1.40036	1.0712	0.60684	0.30004	0.01924
plant 6	1.09928	1.93596	1.35876	1.26828	1.09148	0.55172	0.2938	0.04524
plant 7	1.19132	1.86628	1.313	1.222	1.07432	0.546	0.27404	0.05564
plant 8	1.01712	1.74044	1.2844	1.13516	1.04208	0.51116	0.24336	0.03484
plant 9	1.06548	1.47212	1.17572	1.05248	1.04052	0.48048	0.23244	0.04472
plant 10	1.469	1.41804	1.08576	0.97916	1.03688	0.45344	0.20904	0.02912
plant 11	1.41596	1.417	1.0348	1.47472	1.014	0.45032	0.19292	0.0546
plant 12	1.36552	1.417	1.37332	1.47316	0.99112	0.44564	0.18928	0.0546
plant 13	1.32444	1.37904	1.2948	1.42064	0.9906	0.4212	0.17472	0.05408
plant 14	1.28596	1.33588	1.23188	1.36396	0.98124	0.93808	0.69316	0.02756
plant 15	1.28284	1.29428	1.20484	1.33484	0.91832	0.89752	0.69004	0.00156
plant 16	1.26776	1.81116	1.30936	1.32964	0.91364	0.86892	0.67496	0.00156
Post Hoc Lincon results
Comparison	psihat	ci.lower	ci.upper	p.value
Mock vs. 0.2.µM	-0.10008	-0.27179	0.07163	0.25415
Mock vs. 1.µM	-0.02098	-0.11254	0.07058	0.79999
Mock vs. 10.µM	0.04563	0.00365	0.08761	0.01299
Mock vs. 100.µM	0.18366	0.12127	0.24605	0
Mock vs. 250.µM	0.24191	0.2016	0.28222	0
Mock vs. 5.µM	-0.02075	-0.08294	0.04144	0.72801
Mock vs. 50.µM	0.13102	0.07169	0.19035	1e-05
0.2.µM vs. 1.µM	0.0791	-0.09814	0.25634	0.46906
0.2.µM vs. 10.µM	0.14571	-0.02566	0.31708	0.06233
0.2.µM vs. 100.µM	0.28374	0.111	0.45648	0.00074
0.2.µM vs. 250.µM	0.34199	0.17068	0.5133	0.00032
0.2.µM vs. 5.µM	0.07933	-0.09338	0.25204	0.46906
0.2.µM vs. 50.µM	0.2311	0.05867	0.40353	0.00374
1.µM vs. 10.µM	0.06661	-0.02349	0.15671	0.1019
1.µM vs. 100.µM	0.20464	0.10898	0.3003	2e-05
1.µM vs. 250.µM	0.26289	0.17304	0.35274	2e-05
1.µM vs. 5.µM	0.00023	-0.09536	0.09582	0.99307
1.µM vs. 50.µM	0.152	0.05744	0.24656	0.00047
10.µM vs. 100.µM	0.13803	0.07992	0.19614	2e-05
10.µM vs. 250.µM	0.19628	0.17396	0.2186	0
10.µM vs. 5.µM	-0.06638	-0.12425	-0.00851	0.01068
10.µM vs. 50.µM	0.08539	0.03103	0.13975	0.00085
100.µM vs. 250.µM	0.05825	0.00078	0.11572	0.02474
100.µM vs. 5.µM	-0.20441	-0.27539	-0.13343	0
100.µM vs. 50.µM	-0.05264	-0.12148	0.0162	0.1019
250.µM vs. 5.µM	-0.26266	-0.31988	-0.20544	0
250.µM vs. 50.µM	-0.11089	-0.16453	-0.05725	0.00024
5.µM vs. 50.µM	0.15177	0.08309	0.22045	1e-05
Extended Data Fig. 9b, fresh weight (mg) of plant feed with different concentration of NHP
Rosettes of four-week-old plants grwon on soil were cut and weighted [1mg]
	Mock	1uM	10uM	50uM	100uM	200uM	500uM	1000uM	5000uM	100000uM
plant 1	205	193	263	288	226	258	227	186	170	178
plant 2	227	236	277	269	228	244	233	230	176	137
plant 3	225	257	248	276	229	232	221	166	189	107
plant 4	226	265	243	261	242	227	225	211	216	157
plant 5	189	225	274	282	245	225	234	182	193	132
plant 6	188	243	251	277	247	218	204	210	182	123
plant 7	236	227	295	281	252	214	245	205	181	158
plant 8	210	257	236	308	259	214	212	188	185	141
plant 9	178	201	265	280	262	204	202	186	172	144
plant 10	223	204	248	267	289	202	211	213	223	125
plant 11	208	256	260	313	310	226	195	178	191	145
plant 12	216	234	259	295	305	216	192	211	172	132
Post Hoc Tukey results
Comparison	Difference	SE	Q	Lower CI	Upper CI	Critical Mean	p-value
Mock-1µM	22.25	5.6154	3.9623	-3.3974	47.8974	25.6474	0.1488
Mock-10µM	49	5.6154	8.7261	23.3526	74.6474	25.6474	5.149e-07
Mock-50µM	72.1667	5.6154	12.8517	46.5192	97.8141	25.6474	6.453e-11
Mock-100µM	46.9167	5.6154	8.3551	21.2692	72.5641	25.6474	1.735e-06
Mock-200µM	12.4167	5.6154	2.2112	-13.2308	38.0641	25.6474	0.8624
Mock-500µM	5.8333	5.6154	1.0388	-19.8141	31.4808	25.6474	0.9992
Mock-1000µM	13.75	5.6154	2.4486	-11.8974	39.3974	25.6474	0.7752
Mock-5000µM	23.4167	5.6154	4.1701	-2.2308	49.0641	25.6474	0.1049
Mock-10000µM	71	5.6154	12.6439	45.3526	96.6474	25.6474	6.478e-11
1µM-10µM	26.75	5.6154	4.7637	1.1026	52.3974	25.6474	0.03359
1µM-50µM	49.9167	5.6154	8.8893	24.2692	75.5641	25.6474	2.993e-07
1µM-100µM	24.6667	5.6154	4.3927	-0.9808	50.3141	25.6474	0.07
1µM-200µM	9.8333	5.6154	1.7511	-15.8141	35.4808	25.6474	0.9644
1µM-500µM	16.4167	5.6154	2.9235	-9.2308	42.0641	25.6474	0.5543
1µM-1000µM	36	5.6154	6.411	10.3526	61.6474	25.6474	0.0006075
1µM-5000µM	45.6667	5.6154	8.1325	20.0192	71.3141	25.6474	3.552e-06
1µM-10000µM	93.25	5.6154	16.6062	67.6026	118.897	25.6474	6.424e-11
10µM-50µM	23.1667	5.6154	4.1256	-2.4808	48.8141	25.6474	0.1133
10µM-100µM	2.0833	5.6154	0.371	-23.5641	27.7308	25.6474	1
10µM-200µM	36.5833	5.6154	6.5149	10.9359	62.2308	25.6474	0.0004559
10µM-500µM	43.1667	5.6154	7.6872	17.5192	68.8141	25.6474	1.442e-05
10µM-1000µM	62.75	5.6154	11.1747	37.1026	88.3974	25.6474	1.662e-10
10µM-5000µM	72.4167	5.6154	12.8962	46.7692	98.0641	25.6474	6.449e-11
10µM-10000µM	120	5.6154	21.37	94.3526	145.647	25.6474	6.421e-11
50µM-100µM	25.25	5.6154	4.4966	-0.3974	50.8974	25.6474	0.05742
50µM-200µM	59.75	5.6154	10.6405	34.1026	85.3974	25.6474	7.595e-10
50µM-500µM	66.3333	5.6154	11.8128	40.6859	91.9808	25.6474	7.429e-11
50µM-1000µM	85.9167	5.6154	15.3003	60.2692	111.564	25.6474	6.428e-11
50µM-5000µM	95.5833	5.6154	17.0218	69.9359	121.231	25.6474	6.423e-11
50µM-10000µM	143.167	5.6154	25.4955	117.519	168.814	25.6474	6.421e-11
100µM-200µM	34.5	5.6154	6.1439	8.8526	60.1474	25.6474	0.00125
100µM-500µM	41.0833	5.6154	7.3162	15.4359	66.7308	25.6474	4.475e-05
100µM-1000µM	60.6667	5.6154	10.8037	35.0192	86.3141	25.6474	4.52e-10
100µM-5000µM	70.3333	5.6154	12.5252	44.6859	95.9808	25.6474	6.503e-11
100µM-10000µM	117.917	5.6154	20.999	92.2692	143.564	25.6474	6.421e-11
200µM-500µM	6.5833	5.6154	1.1724	-19.0641	32.2308	25.6474	0.998
200µM-1000µM	26.1667	5.6154	4.6598	0.5192	51.8141	25.6474	0.04156
200µM-5000µM	35.8333	5.6154	6.3813	10.1859	61.4808	25.6474	0.000659
200µM-10000µM	83.4167	5.6154	14.8551	57.7692	109.064	25.6474	6.429e-11
500µM-1000µM	19.5833	5.6154	3.4875	-6.0641	45.2308	25.6474	0.2986
500µM-5000µM	29.25	5.6154	5.2089	3.6026	54.8974	25.6474	0.0127
500µM-10000µM	76.8333	5.6154	13.6827	51.1859	102.481	25.6474	6.432e-11
1000µM-5000µM	9.6667	5.6154	1.7215	-15.9808	35.3141	25.6474	0.9681
1000µM-10000µM	57.25	5.6154	10.1953	31.6026	82.8974	25.6474	3.435e-09
5000µM-10000µM	47.5833	5.6154	8.4738	21.9359	73.2308	25.6474	1.18e-06

## Sheet: Extended Data Fig. 10
Data of Extended Data Fig. 10, Growth curve of different genotypes after Trichoderma harzianum inoculation
dpi, day post inoculation; 0 dpi, 1-week-old plant inoculated with 5 mL of Trichoderma solution containing 106 conidia per ml; Rosette projection counted by pixel, 500 pixels = 1 cm2; Experiment repeated twice and yield the same trend; Plants were grown in the autonomous caring system PSI, each pot were watered to the same weight and data collected by fluorescent camera in 6 o'clock every morning…
	0 dpi	1 dpi	2 dpi	3 dpi	4 dpi	5 dpi	6 dpi	7 dpi	8 dpi	9 dpi	10 dpi	11 dpi	12 dpi	13 dpi	14 dpi	15 dpi	16 dpi
Col_mock_1	624	878	1076	828	1058	1390	1917	2289	5623	6947	8657	10752	13242	16174	18863	20523	22451
Col_mock_2	655	896	1142	998	1129	1527	2188	2908	5900	7427	9090	11029	13608	16267	18882	19893	2182
Col_mock_3	481	688	849	915	1183	1563	2193	2828	4383	5391	6626	8256	10247	12571	15188	17027	18935
Col_mock_4	405	504	478	972	1226	1746	2525	3230	2926	3928	4514	5354	7226	9047	12166	13623	15321
Col_mock_5	687	852	1021	1510	1967	2637	3435	4389	5145	6566	7833	9367	11826	14387	18156	18641	19367
Col_mock_6	784	982	1151	1566	2050	2724	3514	4500	5471	7185	8757	10328	12784	15793	19546	20237	21153
Col_mock_7	374	523	621	1112	1564	2034	2629	3298	2719	3630	4581	5794	7575	9475	11506	13411	15532
Col_mock_8	482	635	735	732	979	1266	1672	2399	3581	4588	5362	6850	8906	10812	13315	15212	16814
Col_mock_9	425	564	662	1417	1812	2385	3028	4184	3400	4309	5134	6434	8051	9734	12680	14786	17235
Col_mock_10	447	593	654	1673	2111	2706	3366	4386	3870	4898	5677	7325	9629	11891	14817	16749	18182
Col_Trich_1	668	1029	1141	1207	1543	1982	2688	3437	4927	5561	6951	8871	11331	13154	16180	18142	21425
Col_Trich_2	555	894	1043	1508	2018	2720	3562	4503	4839	5711	7061	8908	11112	13512	16497	17443	19918
Col_Trich_3	689	1074	1326	1100	1341	1808	2378	3119	4281	4989	6144	8166	10835	12511	15318	17346	19412
Col_Trich_4	666	854	942	1207	1590	2072	2737	3603	5272	6429	8217	10053	12138	15171	17760	19874	20521
Col_Trich_5	631	801	886	1573	2209	2708	3430	4073	4997	6086	7604	9513	11567	13858	16318	18641	21561
Col_Trich_6	522	695	784	1404	1877	2304	3087	3878	6294	7606	9691	11571	13822	16929	19823	21403	22953
Col_Trich_7	554	690	934	1801	2518	3018	3876	4783	4456	5537	6848	8434	10216	12786	14832	17149	19742
Col_Trich_8	757	949	1235	1440	1711	2138	2987	3737	5449	6817	8602	10620	12672	14936	17247	19348	21723
Col_Trich_9	471	606	845	1357	1599	2139	2959	3580	3941	4948	6337	7655	9894	12219	14976	18073	20432
Col_Trich_10	536	676	950	1174	1433	1819	2617	3367	4496	5780	7075	8596	10571	13262	15616	17680	20323
Welch two-sample t-test
Tricho Average	604.9	826.8	1008.6	1377.1	1783.9	2270.8	3032.1	3808	4895.2	5946.4	7453	9238.7	11415.8	13833.8	16456.7	18509.9	20801
Tricho VAR.S	8136.99	25602.8	30709.8	46243.2	137501	169842	218591	268296	451094	675252	1200984	1.44999e+06	1.42424e+06	2.10352e+06	2.28757e+06	1.81226e+06	1191300
Tricho sample number	10	10	10	10	10	10	10	10	10	10	10	10	10	10	10	10	10
Mock Average	536.4	711.5	838.9	1172.3	1507.9	1997.8	2646.7	3441.1	4301.8	5486.9	6623.1	8148.9	10309.4	12615.1	15511.9	17010.2	16717.2
Mock VAR.S	19532.9	30607.2	59195.7	114707	197193	329754	438920	733662	1.36686e+06	2.04151e+06	3.28457e+06	4.44207e+06	5.82507e+06	8.21228e+06	9.61431e+06	7.37761e+06	3.12825e+07
Mock sample number	10	10	10	10	10	10	10	10	10	10	10	10	10	10	10	10	10
T value	1.30223	1.53788	1.78974	1.6143	1.50864	1.22139	1.503	1.15911	1.39173	0.881576	1.23913	1.41975	1.29946	1.1999	0.866028	1.56441	2.2662
Degree of freedom	15.3896	17.8585	16.3579	15.2421	17.4451	16.3272	16.1828	14.8061	14.3569	14.3666	14.8054	14.3098	13.1528	13.3267	13.0533	13.17	9.68448
P-value	0.212481	0.142482	0.0924389	0.127297	0.149751	0.239632	0.152318	0.265802	0.185721	0.39289	0.235669	0.177562	0.216358	0.251589	0.402175	0.14173	0.0496707
	0 dpi	1 dpi	2 dpi	3 dpi	4 dpi	5 dpi	6 dpi	7 dpi	8 dpi	9 dpi	10 dpi	11 dpi	12 dpi	13 dpi	14 dpi	15 dpi	16 dpi
b1_mock_1	381	542	690	1358	1692	2114	2859	3407	3402	4048	4883	6080	7496	9514	10623	11241	12565
b1_mock_2	526	717	913	1474	1803	2280	2971	3674	4276	5256	6314	7752	10023	12043	13737	16098	17590
b1_mock_3	610	840	1005	1610	1963	2504	3369	4025	5177	6671	8062	9947	12117	13899	15912	18262	20631
b1_mock_4	964	1244	1384	877	999	1365	1804	2438	6643	8421	9934	12006	14241	16061	17332	18745	20643
b1_mock_5	679	842	1003	1211	1534	1882	2570	3259	4087	5072	5953	7014	9092	11120	13746	15430	17413
b1_mock_6	892	1079	1162	1266	1636	2118	2907	3747	4879	6326	7985	9719	12127	14473	15435	15686	17238
b1_mock_7	498	491	594	1990	2523	3253	4160	5440	3011	4148	5183	6331	7975	9463	10639	11506	13156
b1_mock_8	680	898	1043	1409	1732	2158	2856	3643	3902	5015	5857	7246	8724	10272	12900	14269	15757
b1_mock_9	713	952	1087	1556	1921	2484	3152	3962	4293	5415	6225	7747	10116	11796	12966	13839	15210
b1_mock_10	791	1029	1189	857	1121	1401	1678	2396	4864	6040	7444	9158	11377	13292	15082	16501	18256
b1_Trich_1	544	923	1051	1545	1986	2493	3242	3966	5220	5934	7233	9721	12075	14176	15437	15758	16960
b1_Trich_2	515	812	928	1501	1909	2470	3146	3937	4311	4886	6008	7972	10407	12288	14181	15434	17764
b1_Trich_3	783	1179	1335	1388	1715	2303	3066	3851	2847	3383	4144	5210	6786	8302	9347	10201	13069
b1_Trich_4	759	927	985	1306	1827	2249	2874	3654	3087	3776	4594	6078	7504	9223	10438	11509	13227
b1_Trich_5	648	815	911	1229	1749	2122	2701	3436	4853	5837	7289	8617	10646	12739	13901	15686	17134
b1_Trich_6	370	484	514	1781	2421	2796	3680	4580	4544	5400	6595	7901	9765	12170	12465	12660	14363
b1_Trich_7	451	508	519	1422	1754	2326	3294	4062	5990	7537	9535	11685	13917	16750	17868	20515	22404
b1_Trich_8	733	900	1219	1323	1569	1976	2804	3400	4479	5426	6544	7692	9956	12475	13932	15646	18097
b1_Trich_9	707	867	1165	783	945	1247	1728	2130	5066	6168	7564	9301	11292	13642	15455	17276	19193
b1_Trich_10	631	780	1058	825	939	1234	1735	2258	4590	5631	6993	8642	10492	12776	15029	15880	17761
Welch two-sample t-test
Tricho Average	614.1	819.5	968.5	1310.3	1681.4	2121.6	2827	3527.4	4498.7	5397.8	6649.9	8281.9	10284	12454.1	13805.3	15056.5	16997.2
Tricho VAR.S	19405.2	41274.9	73815.6	94652.7	203315	264334	410632	607038	884292	1.40629e+06	2.32868e+06	3.31283e+06	4.21702e+06	5.64492e+06	6.28498e+06	8.74242e+06	8.11558e+06
Tricho sample number	10	10	10	10	10	10	10	10	10	10	10	10	10	10	10	10	10
Mock Average	673.4	863.4	1007	1360.8	1692.4	2155.9	2832.6	3599.1	4453.4	5641.2	6784	8300	10328.8	12193.3	13837.2	15157.7	16845.9
Mock VAR.S	32190.7	54692	54098.7	114505	184972	302385	515305	742176	1.03879e+06	1.67771e+06	2.41045e+06	3485884	4.51602e+06	4.88108e+06	4.75957e+06	6.30572e+06	7.5073e+06
Mock sample number	10	10	10	10	10	10	10	10	10	10	10	10	10	10	10	10	10
T value	-0.825557	-0.44813	-0.340409	-0.349184	-0.0558234	-0.144082	-0.0184034	-0.1952	0.1033	-0.438292	-0.194796	-0.0219515	-0.0479397	0.2542	-0.030354	-0.0824972	0.121048
Degree of freedom	16.9587	17.6549	17.5823	17.8393	17.9599	17.9192	17.7729	17.8212	17.8846	17.8616	17.9946	17.9883	17.9789	17.9057	17.6631	17.5401	17.9728
P-value	0.421195	0.659718	0.737719	0.731239	0.956133	0.88713	0.985531	0.847551	0.918934	0.666693	0.847862	0.982742	0.962323	0.80239	0.976138	0.935215	0.905072
	0 dpi	1 dpi	2 dpi	3 dpi	4 dpi	5 dpi	6 dpi	7 dpi	8 dpi	9 dpi	10 dpi	11 dpi	12 dpi	13 dpi	14 dpi	15 dpi	16 dpi
fmo1_mock_1	556	773	946	1431	1770	2191	3076	3973	5255	6369	7706	9467	11659	14855	17691	18677	19203
fmo1_mock_2	505	692	865	1581	1961	2479	3398	4405	4432	5642	6725	8554	10980	12777	16093	18917	20810
fmo1_mock_3	801	1084	1416	1491	1923	2534	3566	4585	6668	8399	10138	11962	14395	16252	19278	22354	24229
fmo1_mock_4	897	1129	1326	1282	1713	2289	3099	4061	5884	7603	9318	11622	14271	16412	20279	21036	22943
fmo1_mock_5	805	1016	1213	1167	1504	1925	2523	3337	5625	7188	8763	10861	13703	16070	19970	21863	23334
fmo1_mock_6	513	637	744	1897	2464	3148	4126	5047	3801	4876	5886	7341	9741	12113	15587	17101	18545
fmo1_mock_7	488	576	665	1801	2123	2829	3544	4636	3648	4701	5616	6603	9030	11659	14375	16031	19279
fmo1_mock_8	649	851	989	1695	2163	2830	3635	4785	4979	6313	7587	9604	11830	13700	16440	19019	21296
fmo1_mock_9	723	919	1098	1065	1275	1713	2129	2878	5437	7040	8486	10484	12813	14800	17740	18274	18295
fmo1_mock_10	683	882	955	953	1286	1717	2206	2932	5583	7252	8374	10219	12071	14681	16992	18782	19548
fmo1_Trich_1	825	1281	1521	1933	2075	2864	3728	5128	3482	3992	5005	6495	8720	10413	13484	15374	18010
fmo1_Trich_2	553	834	984	1039	1233	1608	2213	2984	4561	5341	6457	8272	10509	12814	16750	18439	20389
fmo1_Trich_3	493	764	930	874	1025	1494	2008	2783	5721	6767	8342	10775	13565	15442	19038	20655	22435
fmo1_Trich_4	425	544	599	2092	2749	3348	4222	5402	5410	6497	7978	10383	12350	13871	16873	19494	21810
fmo1_Trich_5	591	740	840	1348	1872	2334	3120	3964	7030	8255	10369	12323	14041	16901	19143	20730	22800
fmo1_Trich_6	787	1028	1180	1216	1666	2161	2942	3797	4927	5633	7236	9231	12133	14281	17229	18351	19720
fmo1_Trich_7	688	903	1002	927	1091	1477	2182	2649	4796	5797	7292	9307	11980	14234	16223	18864	20554
fmo1_Trich_8	893	1105	1551	1259	1542	2042	2859	3460	6696	8777	10482	12402	14319	15691	17187	17726	18312
fmo1_Trich_9	467	584	831	1838	2269	2862	3953	4347	3951	4903	5890	7300	9359	11142	13008	14884	17474
fmo1_Trich_10	418	491	648	1519	1688	2257	3327	4042	3609	4499	5493	6741	8813	11061	12948	15424	17650
Welch two-sample t-test
Tricho Average	614	827.4	1008.6	1404.5	1721	2244.7	3055.4	3855.6	5018.3	6046.1	7454.4	9322.9	11578.9	13585	16188.3	17994.1	19915.4
Tricho VAR.S	30267.1	65910.7	105636	183991	295647	399598	590880	869366	1.47346e+06	2.41216e+06	3.56512e+06	4.62026e+06	4.49704e+06	4.76242e+06	5.29379e+06	4.56802e+06	4.02478e+06
Tricho sample number	10	10	10	10	10	10	10	10	10	10	10	10	10	10	10	10	10
Mock Average	662	855.9	1021.7	1436.3	1818.2	2365.5	3130.2	4063.9	5131.2	6538.3	7859.9	9671.7	12049.3	14331.9	17444.5	19205.4	20748.2
Mock VAR.S	20854.2	35214.3	58960.5	100434	150071	240092	434273	602875	885180	1.4223e+06	2.1228e+06	3.06309e+06	3.28277e+06	2.94824e+06	3.75942e+06	4.03076e+06	4.53137e+06
Mock sample number	10	10	10	10	10	10	10	10	10	10	10	10	10	10	10	10	10
T value	-0.671336	-0.28341	-0.102108	-0.188557	-0.460401	-0.47762	-0.233619	-0.542875	-0.232468	-0.794858	-0.537668	-0.397925	-0.533314	-0.850583	-1.32025	-1.30627	-0.90033
Degree of freedom	17.4098	16.4814	16.6602	16.57	16.265	16.9464	17.5895	17.4289	16.9458	16.8754	16.9125	17.2898	17.5719	17.0558	17.4974	17.93	17.9371
P-value	0.511026	0.780497	0.91994	0.852811	0.651424	0.63938	0.818071	0.594263	0.819122	0.438328	0.598206	0.695638	0.60072	0.406822	0.204251	0.208859	0.380522
	0 dpi	1 dpi	2 dpi	3 dpi	4 dpi	5 dpi	6 dpi	7 dpi	8 dpi	9 dpi	10 dpi	11 dpi	12 dpi	13 dpi	14 dpi	15 dpi	16 dpi
NahGsid2_mock_1	552	838	1024	1424	1784	2212	3011	3740	5019	5994	7425	9220	11672	14052	17539	20118	23017
NahGsid2_mock_2	484	574	775	1956	2405	2973	3835	4731	3746	4621	5757	7219	9480	11267	14346	17502	20440
NahGsid2_mock_3	490	670	827	1448	1854	2401	3295	4279	3922	4928	6020	7609	9459	11431	14306	16947	19609
NahGsid2_mock_4	572	820	1019	1338	1753	2240	2870	3668	4553	5547	6773	8614	11188	13782	16899	19722	21419
NahGsid2_mock_5	610	712	844	1024	1257	1606	2167	2817	3874	4879	5628	6628	8748	11137	14424	16608	20106
NahGsid2_mock_6	534	679	761	1098	1389	1813	2364	3006	3339	4458	5466	6766	8518	9938	12787	14470	17481
NahGsid2_mock_7	826	1021	1233	1352	1718	2213	2877	3600	5052	6713	8224	10016	12314	15365	19065	20150	19196
NahGsid2_mock_8	700	888	1024	1179	1448	1769	2340	3165	4613	6144	7348	9193	11447	13712	17395	17740	18877
NahGsid2_mock_9	893	1154	1406	1073	1366	1714	2128	2767	5658	7567	8780	10362	12429	14683	17789	19227	20320
NahGsid2_mock_10	844	933	1068	1771	2239	2765	3465	4317	5236	6756	7959	10030	12047	14361	18068	20823	21544
NahGsid2_Trich_1	514	850	938	1366	1579	1955	2487	3327	3049	3579	4510	5894	7647	9095	11843	14193	17341
NahGsid2_Trich_2	368	552	644	1304	1552	2056	2679	3346	3407	3792	4649	6100	8139	9725	12999	15464	17779
NahGsid2_Trich_3	401	616	721	1263	1453	1843	2463	3142	5158	5853	7342	9470	11956	14101	17533	18928	20146
NahGsid2_Trich_4	594	788	892	1176	1482	1778	2276	2853	3573	4244	5254	6657	8779	10740	12873	15712	17980
NahGsid2_Trich_5	565	671	698	839	1122	1330	1736	2148	2655	3281	4207	5356	6796	8295	10221	13177	16974
NahGsid2_Trich_6	583	743	794	887	1114	1368	1807	2324	2989	3633	4508	5592	7327	9161	11696	14768	18866
NahGsid2_Trich_7	798	1036	1129	1067	1344	1661	2120	2603	3356	3939	5140	6347	8313	10657	12413	14912	16983
NahGsid2_Trich_8	606	771	1092	959	1041	1305	1857	2258	4192	5323	6393	7576	8971	12157	14208	16843	18307
NahGsid2_Trich_9	634	784	1041	1010	1093	1436	2250	2781	4134	5014	6389	7919	10061	12125	14200	16224	19324
NahGsid2_Trich_10	611	739	989	1592	1885	2370	3228	3784	4151	5012	6111	7519	9352	11230	14116	16510	18748
Welch two-sample t-test
Tricho Average	567.4	755	893.8	1146.3	1366.5	1710.2	2290.3	2856.6	3666.4	4367	5450.3	6843	8734.1	10728.6	13210.2	15673.1	18244.8
Tricho VAR.S	14695.6	17573.1	29760.8	56433.8	74891.8	126724	206477	290717	554440	758311	1.09774e+06	1.61807e+06	2.22563e+06	3.07507e+06	3.9304e+06	2.53687e+06	1.08147e+06
Tricho sample number	10	10	10	10	10	10	10	10	10	10	10	10	10	10	10	10	10
Mock Average	650.5	828.9	998.1	1366.3	1721.3	2170.6	2835.2	3609	4501.2	5760.7	6938	8565.7	10730.2	12972.8	16261.8	18330.7	20200.9
Mock VAR.S	23784.3	31493.7	43026.3	92533.1	142772	208332	339489	458527	568298	1.09711e+06	1.40467e+06	2.0023e+06	2.30451e+06	3.42305e+06	4.41347e+06	4.03088e+06	2.42324e+06
Mock sample number	10	10	10	10	10	10	10	10	10	10	10	10	10	10	10	10	10
T value	-1.33963	-1.055	-1.22252	-1.80251	-2.40487	-2.51522	-2.33203	-2.74876	-2.4914	-3.23555	-2.97396	-2.86308	-2.9657	-2.78399	-3.34075	-3.2793	-3.30419
Degree of freedom	17.0489	16.6591	17.4213	17.0016	16.4046	16.992	16.9915	17.1402	17.9973	17.4192	17.7332	17.7995	17.9945	17.9485	17.9399	17.1144	15.699
P-value	0.198001	0.307098	0.238189	0.0892224	0.0286405	0.0229596	0.0330903	0.0137035	0.0233552	0.00486086	0.00851412	0.0107723	0.00866525	0.0127268	0.00387368	0.00442335	0.00481736
